# Supplementary material for: Methyl 2-(5-fluoro-3-methyl­sulfinyl-1-benzofuran-2-yl)acetate
Source: Acta Crystallogr Sect E Struct Rep Online. 2009 Aug 8;65(Pt 9):o2096. doi: 10.1107/S1600536809030451 (PMC2969894; doi:10.1107/S1600536809030451)
Supplement: Supplementary file 2 [file e-65-o2096-Isup2.hkl]

# 
# h,k,l, Fc-squared, Fo-squared, sigma(Fo-squared) and status flag 
# 
data_I
_shelx_title ' 09Y IN P-1' 
_shelx_refln_list_code          4 
_shelx_F_calc_maximum       93.70 
_exptl_crystal_F_000       280.00 
_reflns_d_resolution_high  0.7832 
 
loop_ 
 _symmetry_equiv_pos_as_xyz 
 'x, y, z' 
 '-x, -y, -z' 
 
_cell_length_a     7.7799 
_cell_length_b     8.5609 
_cell_length_c    10.5592 
_cell_angle_alpha  73.834 
_cell_angle_beta   80.178 
_cell_angle_gamma  67.486 
 
_shelx_F_squared_multiplier     1.000 
 
loop_ 
 _refln_index_h 
 _refln_index_k 
 _refln_index_l 
 _refln_F_squared_calc 
 _refln_F_squared_meas 
 _refln_F_squared_sigma 
 _refln_observed_status 
   1   0   0       80.86       84.25      0.80 o 
   2   0   0      288.70      313.51      3.71 o 
   3   0   0      140.85      136.10      1.42 o 
   4   0   0     1744.53     1778.15     13.90 o 
   5   0   0      408.93      403.98      3.77 o 
   6   0   0        4.64        3.87      0.39 o 
   7   0   0       63.06       64.11      2.30 o 
   8   0   0      134.10      142.82      3.89 o 
   9   0   0       54.93       67.39      2.74 o 
  -8   1   0       17.37       17.16      1.41 o 
  -7   1   0      265.15      281.75      5.84 o 
  -6   1   0      115.93      107.24      1.60 o 
  -5   1   0      330.78      344.96      3.92 o 
  -4   1   0        0.20        0.33      0.28 o 
  -3   1   0      203.97      208.75      2.06 o 
  -2   1   0     1398.08     1488.70     13.34 o 
  -1   1   0     1499.71     1488.82     12.20 o 
   0   1   0     3232.39     3039.91     29.45 o 
   1   1   0       82.62       82.42      1.00 o 
   2   1   0     2318.84     2227.93     17.48 o 
   3   1   0     1236.43     1191.23      9.37 o 
   4   1   0       43.25       31.86      0.63 o 
   5   1   0      103.53      107.36      1.40 o 
   6   1   0      173.36      161.13      2.59 o 
   7   1   0        0.19       -0.29      0.40 o 
   8   1   0      142.57      159.45      4.07 o 
   9   1   0       46.55       49.97      2.30 o 
  -8   2   0        0.91        0.88      0.80 o 
  -7   2   0       18.03       20.47      0.93 o 
  -6   2   0        1.51        0.84      0.36 o 
  -5   2   0       13.67       15.61      0.66 o 
  -4   2   0       17.76       16.51      0.56 o 
  -3   2   0        2.23        1.67      0.23 o 
  -2   2   0      624.03      723.95      7.89 o 
  -1   2   0     2225.50     2302.95     22.59 o 
   0   2   0        5.01        2.91      0.19 o 
   1   2   0     1613.81     1550.08     14.69 o 
   2   2   0      688.55      692.17      5.69 o 
   3   2   0       34.03       32.60      0.55 o 
   4   2   0        8.35        4.94      0.31 o 
   5   2   0     1270.16     1275.57     10.23 o 
   6   2   0       38.34       36.94      1.37 o 
   7   2   0       12.36       12.97      0.81 o 
   8   2   0      186.78      190.34      3.22 o 
   9   2   0       20.54       22.90      1.59 o 
  -7   3   0        6.04        5.04      0.80 o 
  -6   3   0       11.14       11.59      1.06 o 
  -5   3   0       46.18       52.37      1.81 o 
  -4   3   0       13.28       12.69      0.49 o 
  -3   3   0       81.84       82.62      1.17 o 
  -2   3   0       22.18       20.21      1.58 o 
  -1   3   0       39.34       38.10      0.62 o 
   0   3   0      508.86      553.62      4.53 o 
   1   3   0      184.64      190.15      1.77 o 
   2   3   0       67.63       82.77      1.12 o 
   3   3   0     1672.30     1733.48     13.71 o 
   4   3   0      215.77      217.16      2.81 o 
   5   3   0       13.79       15.35      0.93 o 
   6   3   0       15.94       13.25      0.76 o 
   7   3   0      346.77      337.61      4.53 o 
   8   3   0       21.80       20.86      1.03 o 
   9   3   0       47.97       43.63      1.50 o 
  -7   4   0        7.45       10.44      1.06 o 
  -6   4   0       16.68       17.24      1.24 o 
  -5   4   0        0.08       -0.29      0.36 o 
  -4   4   0      421.28      455.41      5.41 o 
  -3   4   0      164.62      149.54      1.79 o 
  -2   4   0        3.94        5.17      0.40 o 
  -1   4   0      201.00      226.24      2.25 o 
   0   4   0      254.21      281.65      2.60 o 
   1   4   0      529.31      577.74      4.80 o 
   2   4   0        1.39        5.50      0.31 o 
   3   4   0      146.25      177.30      4.02 o 
   4   4   0        5.63        4.44      0.49 o 
   5   4   0        7.92       10.32      0.70 o 
   6   4   0       17.32       16.97      0.89 o 
   7   4   0        7.71        7.38      0.70 o 
   8   4   0       12.97       11.71      0.93 o 
   9   4   0        2.20        2.79      0.62 o 
  -6   5   0        6.66        8.05      1.06 o 
  -5   5   0       39.25       44.13      1.95 o 
  -4   5   0        1.19        0.18      0.44 o 
  -3   5   0        1.84        1.56      0.53 o 
  -2   5   0        6.95        6.53      0.48 o 
  -1   5   0      360.49      374.68      3.50 o 
   0   5   0       71.27       68.68      0.88 o 
   1   5   0       22.20       35.29      1.65 o 
   2   5   0        3.11        2.52      0.30 o 
   3   5   0       14.07       11.14      0.65 o 
   4   5   0        7.14        6.41      0.57 o 
   5   5   0      375.24      383.93      6.46 o 
   6   5   0      127.57      120.55      2.24 o 
   7   5   0        4.27        4.54      0.59 o 
   8   5   0        0.51        0.85      0.51 o 
   9   5   0        0.02       -0.50      0.45 o 
  -5   6   0        5.47        4.16      0.80 o 
  -4   6   0       55.76       54.12      2.21 o 
  -3   6   0       16.87       18.66      1.24 o 
  -2   6   0       33.74       32.63      1.50 o 
  -1   6   0      121.68      116.57      1.60 o 
   0   6   0      121.21      130.82      1.40 o 
   1   6   0       91.31       84.27      1.22 o 
   2   6   0       56.17       57.61      1.34 o 
   3   6   0        1.01        0.73      0.37 o 
   4   6   0       93.24       89.93      2.34 o 
   5   6   0      109.67       99.81      1.99 o 
   6   6   0       79.32       63.64      1.61 o 
   7   6   0        2.46        2.71      0.55 o 
   8   6   0       26.29       23.05      1.24 o 
   9   6   0        3.26        2.44      0.59 o 
  -4   7   0       91.32       90.91      3.01 o 
  -3   7   0        7.85        9.29      0.97 o 
  -2   7   0       46.66       45.01      1.86 o 
  -1   7   0       14.09       12.91      1.06 o 
   0   7   0      264.20      250.42      2.64 o 
   1   7   0        5.28        6.71      0.42 o 
   2   7   0       17.53       18.66      0.63 o 
   3   7   0      200.26      188.72      3.71 o 
   4   7   0     1260.41     1264.62     12.96 o 
   5   7   0      282.10      280.91      3.89 o 
   6   7   0        0.18       -0.22      0.36 o 
   7   7   0       76.09       77.38      1.95 o 
   8   7   0       36.65       36.63      1.38 o 
   9   7   0       27.56       28.45      1.30 o 
  -3   8   0       66.89       71.81      2.65 o 
  -2   8   0        0.67        0.09      0.62 o 
  -1   8   0      138.67      133.45      3.54 o 
   0   8   0       81.95       91.09      2.65 o 
   1   8   0       25.03       24.23      1.24 o 
   2   8   0       40.09       39.06      1.12 o 
   3   8   0       19.04       15.75      1.06 o 
   4   8   0      341.82      331.76      5.13 o 
   5   8   0       35.05       35.27      1.17 o 
   6   8   0       76.54       69.34      1.76 o 
   7   8   0        3.44        2.29      0.51 o 
   8   8   0       30.61       30.23      1.30 o 
   0   9   0        1.01       -0.80      0.53 o 
   1   9   0       14.58       14.86      1.24 o 
   2   9   0        0.03        0.44      0.53 o 
   3   9   0        5.68        5.75      1.06 o 
   4   9   0        0.13       -0.16      0.39 o 
   5   9   0       24.29       23.10      1.01 o 
   6   9   0       42.06       42.82      1.44 o 
   7   9   0        0.55       -0.73      0.49 o 
   3  10   0        5.86        7.07      1.15 o 
   4  10   0        1.89        1.50      0.97 o 
   5  10   0       16.95       16.54      1.59 o 
   6  10   0        5.61        6.89      0.72 o 
  -5 -10   1       22.10       23.67      1.11 o 
  -4 -10   1        0.90        0.62      0.88 o 
  -7  -9   1        3.38        3.79      0.97 o 
  -6  -9   1        0.49        0.50      1.33 o 
  -5  -9   1        0.29        0.38      0.80 o 
  -4  -9   1        3.59        3.67      0.59 o 
  -3  -9   1       16.28       13.74      0.78 o 
   0  -9   1       36.43       37.23      1.68 o 
  -8  -8   1       41.55       43.14      1.55 o 
  -7  -8   1        4.42        4.89      0.67 o 
  -6  -8   1       21.21       19.92      0.98 o 
  -5  -8   1        2.95        2.70      0.51 o 
  -4  -8   1       21.45       23.52      0.98 o 
  -3  -8   1        0.01       -0.64      0.88 o 
  -2  -8   1       51.77       54.47      1.40 o 
  -1  -8   1        4.86        3.02      0.39 o 
   0  -8   1      142.41      134.68      3.36 o 
   1  -8   1        4.25        3.18      0.71 o 
   2  -8   1       69.23       73.13      2.56 o 
   3  -8   1       43.31       46.43      2.12 o 
  -8  -7   1        3.86        4.12      0.67 o 
  -7  -7   1       74.97       72.31      1.89 o 
  -6  -7   1       33.36       33.16      1.46 o 
  -5  -7   1      100.68      102.36      2.12 o 
  -4  -7   1       44.06       43.06      1.27 o 
  -3  -7   1        2.91        3.32      0.75 o 
  -2  -7   1       35.93       31.90      0.80 o 
  -1  -7   1       63.17       62.15      1.09 o 
   0  -7   1      109.16      107.68      1.57 o 
   1  -7   1       12.14       12.33      0.74 o 
   2  -7   1       47.47       46.69      1.95 o 
   3  -7   1       88.58      100.11      3.10 o 
   4  -7   1        4.11        1.68      0.80 o 
  -9  -6   1        5.76        5.68      0.75 o 
  -8  -6   1       17.55       19.15      1.02 o 
  -7  -6   1       32.68       30.33      1.68 o 
  -6  -6   1       53.27       57.32      1.55 o 
  -5  -6   1      472.06      441.37      5.43 o 
  -4  -6   1       13.03       11.38      0.72 o 
  -3  -6   1        9.33        9.17      0.64 o 
  -2  -6   1      137.30      135.23      1.69 o 
  -1  -6   1       75.32       81.87      1.22 o 
   0  -6   1      281.03      283.21      2.45 o 
   1  -6   1        3.91        3.25      0.50 o 
   2  -6   1       70.29       65.18      1.56 o 
   3  -6   1        2.14        2.74      0.71 o 
   4  -6   1       13.73       15.56      1.15 o 
   5  -6   1       22.76       25.03      1.50 o 
  -9  -5   1        4.07        4.88      0.70 o 
  -8  -5   1       12.65       14.01      0.87 o 
  -7  -5   1        6.37        3.79      0.80 o 
  -6  -5   1      364.66      342.59      6.19 o 
  -5  -5   1      465.37      418.30      5.12 o 
  -4  -5   1        0.74        0.83      0.39 o 
  -3  -5   1      270.38      272.32      3.43 o 
  -2  -5   1        0.14       -0.01      0.20 o 
  -1  -5   1      318.44      307.69      2.91 o 
   0  -5   1        6.35        8.27      0.47 o 
   1  -5   1       29.92       27.38      0.69 o 
   2  -5   1       93.19       90.83      1.75 o 
   3  -5   1      464.68      461.48      5.53 o 
   4  -5   1       11.27        9.21      0.75 o 
   5  -5   1       17.13       20.34      1.33 o 
   6  -5   1       23.89       23.08      1.50 o 
  -9  -4   1       12.08       12.86      0.91 o 
  -8  -4   1        0.92        0.50      0.51 o 
  -7  -4   1       29.16       30.29      1.15 o 
  -6  -4   1        0.17        0.02      0.75 o 
  -5  -4   1        4.10        3.86      0.55 o 
  -4  -4   1       98.71       98.21      1.77 o 
  -3  -4   1      262.99      259.24      2.46 o 
  -2  -4   1      313.85      271.06      2.52 o 
  -1  -4   1      477.29      525.84      4.44 o 
   0  -4   1      349.02      341.15      3.08 o 
   1  -4   1        2.79        3.36      0.26 o 
   2  -4   1      408.40      414.01      4.79 o 
   3  -4   1       70.60       65.49      1.44 o 
   4  -4   1        9.22       10.24      0.70 o 
   5  -4   1        0.71        0.09      0.88 o 
   6  -4   1       11.60       12.13      1.06 o 
   7  -4   1        0.75        0.62      0.71 o 
  -9  -3   1       16.11       17.34      1.02 o 
  -8  -3   1       42.73       43.25      1.46 o 
  -7  -3   1        9.98        8.82      0.76 o 
  -6  -3   1      442.09      419.60      5.21 o 
  -5  -3   1      284.57      268.79      3.56 o 
  -4  -3   1      450.21      528.89      5.81 o 
  -3  -3   1      234.37      221.81      2.78 o 
  -2  -3   1      410.05      429.23      3.65 o 
  -1  -3   1     1393.31     1367.52     10.64 o 
   0  -3   1       81.95       82.54      0.97 o 
   1  -3   1       90.66       88.40      0.91 o 
   2  -3   1       30.03       28.61      0.60 o 
   3  -3   1      429.54      423.45      5.00 o 
   4  -3   1        9.95       12.54      0.72 o 
   5  -3   1       23.45       26.11      0.99 o 
   6  -3   1        0.27        0.80      0.42 o 
   7  -3   1        1.59        1.80      0.66 o 
  -9  -2   1       13.30       12.38      1.11 o 
  -8  -2   1       39.28       40.14      1.37 o 
  -7  -2   1       60.10       57.02      1.59 o 
  -6  -2   1       25.32       26.05      1.02 o 
  -5  -2   1      116.37       98.63      3.40 o 
  -4  -2   1      796.86      841.94     14.50 o 
  -3  -2   1      403.27      438.98     10.88 o 
  -2  -2   1      204.68      205.31      2.44 o 
  -1  -2   1       82.86       74.35      0.84 o 
   0  -2   1       60.07       60.49      0.84 o 
   1  -2   1       50.30       42.62      1.24 o 
   2  -2   1      310.48      304.07      4.78 o 
   3  -2   1      901.21      961.15     12.50 o 
   4  -2   1        1.99        2.53      0.27 o 
   5  -2   1       21.72       26.88      0.93 o 
   6  -2   1        1.06        1.07      0.42 o 
   7  -2   1      112.31      120.16      2.37 o 
   8  -2   1        9.59        9.99      1.33 o 
  -9  -1   1        3.05        2.74      0.88 o 
  -8  -1   1       12.90       12.37      0.84 o 
  -7  -1   1       70.32       65.83      1.66 o 
  -6  -1   1      335.96      325.44      5.08 o 
  -5  -1   1        5.16        5.90      0.36 o 
  -4  -1   1      700.78      674.00      5.64 o 
  -3  -1   1       74.85       72.93      0.88 o 
  -2  -1   1      548.11      564.21      4.75 o 
  -1  -1   1      329.10      366.75      3.93 o 
   0  -1   1      102.32      109.27      1.25 o 
   1  -1   1      157.85      174.60      1.97 o 
   2  -1   1      348.69      352.87      3.04 o 
   3  -1   1      688.31      723.52     10.79 o 
   4  -1   1      418.04      454.83      4.06 o 
   5  -1   1       70.52       62.73      1.10 o 
   6  -1   1      299.26      311.39      6.46 o 
   7  -1   1       41.53       45.36      1.72 o 
   8  -1   1       67.88       69.69      2.65 o 
  -9   0   1       50.83       62.35      2.56 o 
  -8   0   1       27.61       23.35      1.50 o 
  -7   0   1      113.28      113.42      3.32 o 
  -6   0   1      218.00      220.97      4.11 o 
  -5   0   1        3.61        6.23      0.47 o 
  -4   0   1      921.94      893.18      7.31 o 
  -3   0   1      368.25      368.74      3.31 o 
  -2   0   1      974.43      952.86      7.52 o 
  -1   0   1      535.99      543.84      5.90 o 
   0   0   1        2.80        3.16      0.10 o 
   1   0   1     3441.98     3326.70     56.42 o 
   2   0   1        0.05        1.78      0.22 o 
   3   0   1      177.85      216.46      2.06 o 
   4   0   1      711.27      723.46     10.17 o 
   5   0   1        7.56        5.97      0.45 o 
   6   0   1      422.77      417.65      4.04 o 
   7   0   1       97.37       92.77      2.92 o 
   8   0   1       85.58       90.64      3.01 o 
   9   0   1        2.79        1.68      0.88 o 
  -8   1   1       47.61       48.99      2.12 o 
  -7   1   1       29.14       32.99      1.68 o 
  -6   1   1        1.63        2.75      0.37 o 
  -5   1   1        7.33        7.55      0.49 o 
  -4   1   1        1.04        3.02      0.44 o 
  -3   1   1      278.09      272.98      2.57 o 
  -2   1   1      604.41      616.23      5.02 o 
  -1   1   1     8778.88     8271.17    256.98 o 
   0   1   1      154.72      146.77      1.63 o 
   1   1   1       14.69       14.26      0.27 o 
   2   1   1      951.25      932.58      7.37 o 
   3   1   1      142.80      133.22      1.39 o 
   4   1   1      679.77      721.64      5.99 o 
   5   1   1      214.15      227.32      3.72 o 
   6   1   1       74.99       73.68      1.21 o 
   7   1   1        1.05        0.84      0.49 o 
   8   1   1       79.92       81.45      2.83 o 
   9   1   1       29.73       28.56      1.86 o 
  -7   2   1       52.63       54.30      2.21 o 
  -6   2   1       25.68       30.00      1.03 o 
  -5   2   1       81.17       78.93      1.27 o 
  -4   2   1        2.00        1.12      0.43 o 
  -3   2   1      478.09      504.87      7.34 o 
  -2   2   1       69.96       69.86      1.09 o 
  -1   2   1     8517.27     8622.64    170.51 o 
   0   2   1     2107.67     2214.89     21.54 o 
   1   2   1     1852.95     1807.51     14.07 o 
   2   2   1      736.79      749.37      5.99 o 
   3   2   1      430.59      435.43      3.69 o 
   4   2   1      435.64      453.34      7.63 o 
   5   2   1        3.80        9.32      0.41 o 
   6   2   1      518.36      482.21      5.66 o 
   7   2   1      164.42      165.22      2.78 o 
   8   2   1       89.14       95.42      3.01 o 
   9   2   1       34.22       36.17      1.95 o 
  -7   3   1       16.79       19.54      1.33 o 
  -6   3   1      206.86      217.25      3.28 o 
  -5   3   1        0.40       -0.48      0.53 o 
  -4   3   1       26.61       25.29      0.68 o 
  -3   3   1        0.36        0.55      0.50 o 
  -2   3   1      107.38      110.03      1.31 o 
  -1   3   1     1325.81     1391.38     13.00 o 
   0   3   1      491.16      476.54      4.52 o 
   1   3   1      370.98      371.78      3.13 o 
   2   3   1     1171.26     1139.78      8.95 o 
   3   3   1      219.92      203.70      2.72 o 
   4   3   1      791.31      817.63      6.68 o 
   5   3   1       99.17       80.30      1.56 o 
   6   3   1        3.74        5.17      0.63 o 
   7   3   1      421.41      391.26      5.57 o 
   8   3   1        4.57        3.73      0.59 o 
   9   3   1       22.07       25.20      1.59 o 
  -7   4   1       46.44       50.05      2.12 o 
  -6   4   1        0.45       -0.62      0.53 o 
  -5   4   1       59.14       66.94      2.21 o 
  -4   4   1        5.70        4.71      0.37 o 
  -3   4   1      226.55      212.88      2.31 o 
  -2   4   1      380.11      390.65      4.35 o 
  -1   4   1       70.05       64.14      0.94 o 
   0   4   1      246.80      266.39      2.69 o 
   1   4   1      638.92      694.86      9.45 o 
   2   4   1      286.89      272.69      2.89 o 
   3   4   1      519.71      557.51      5.10 o 
   4   4   1      180.03      187.78      1.99 o 
   5   4   1        3.48        2.34      1.50 o 
   6   4   1      306.68      294.73      3.90 o 
   7   4   1        2.61        3.41      0.55 o 
   8   4   1        1.66        1.12      0.53 o 
   9   4   1        8.54       10.29      0.83 o 
  -6   5   1        2.62        3.63      0.88 o 
  -5   5   1      130.30      151.04      3.80 o 
  -4   5   1       51.68       48.02      1.86 o 
  -3   5   1       63.59       63.10      1.36 o 
  -2   5   1        0.01        0.17      0.25 o 
  -1   5   1      174.77      174.70      1.95 o 
   0   5   1      356.11      386.14      2.90 o 
   1   5   1       22.91       29.01      0.73 o 
   2   5   1       29.84       37.95      0.71 o 
   3   5   1      174.83      172.16      2.19 o 
   4   5   1       27.37       34.29      1.02 o 
   5   5   1      118.74      115.14      2.03 o 
   6   5   1       57.16       58.56      1.49 o 
   7   5   1       32.72       30.60      1.15 o 
   8   5   1       63.56       58.24      2.65 o 
   9   5   1        7.43        7.86      1.77 o 
  -5   6   1       50.19       51.73      2.21 o 
  -4   6   1        6.88        8.40      0.97 o 
  -3   6   1       35.17       42.01      1.77 o 
  -2   6   1       66.29       63.15      1.40 o 
  -1   6   1       34.40       35.81      0.99 o 
   0   6   1        5.72        5.91      0.34 o 
   1   6   1       94.53       93.36      1.59 o 
   2   6   1        0.72        0.40      0.31 o 
   3   6   1      181.69      167.42      1.92 o 
   4   6   1       35.41       38.32      1.08 o 
   5   6   1        4.11        7.37      0.62 o 
   6   6   1        8.66        8.48      0.64 o 
   7   6   1      100.62       97.93      2.12 o 
   8   6   1        6.75        7.57      0.74 o 
   9   6   1        5.71        5.03      1.24 o 
  -4   7   1       40.90       47.49      2.12 o 
  -3   7   1        3.81        2.39      0.71 o 
  -2   7   1       75.70       74.99      2.48 o 
  -1   7   1       79.00       85.79      1.71 o 
   0   7   1       92.98       88.35      2.39 o 
   1   7   1        0.05       -0.28      0.25 o 
   2   7   1        4.08        4.72      0.43 o 
   3   7   1      113.52      115.02      1.96 o 
   4   7   1       26.11       24.92      0.93 o 
   5   7   1      290.94      269.46      3.76 o 
   6   7   1        8.82        8.68      0.65 o 
   7   7   1       15.34       15.64      0.89 o 
   8   7   1       37.11       36.15      1.36 o 
   9   7   1        5.19        5.04      0.70 o 
  -3   8   1       28.43       24.67      1.59 o 
  -2   8   1        0.01       -0.80      0.53 o 
   0   8   1        0.19        0.84      0.37 o 
   1   8   1        0.07       -0.36      0.88 o 
   2   8   1       57.97       52.90      1.38 o 
   3   8   1      136.47      131.87      2.24 o 
   4   8   1        3.38        3.57      0.51 o 
   5   8   1        0.13       -0.74      0.53 o 
   6   8   1       27.26       30.23      1.13 o 
   7   8   1        4.96        3.28      1.19 o 
   8   8   1       10.94       11.27      0.85 o 
  -1   9   1       17.09       16.45      1.41 o 
   0   9   1        2.42        1.33      0.71 o 
   1   9   1       12.57       13.13      0.93 o 
   2   9   1       16.17       16.01      1.15 o 
   3   9   1      147.54      147.51      3.80 o 
   4   9   1      205.66      218.79      5.22 o 
   5   9   1        5.63        4.57      0.75 o 
   6   9   1       22.55       23.99      1.06 o 
   7   9   1        4.07        4.12      1.02 o 
   8   9   1       12.72       14.68      1.15 o 
   1  10   1        3.61        2.83      0.97 o 
   2  10   1        2.23        0.71      0.62 o 
   3  10   1       59.31       61.11      2.39 o 
   4  10   1        7.02        8.40      1.15 o 
   5  10   1       59.05       59.87      2.74 o 
   6  10   1        0.20       -0.88      0.71 o 
  -6  -9   2      105.08      119.59      2.67 o 
  -5  -9   2       25.13       24.79      1.28 o 
  -4  -9   2       76.41       82.04      3.18 o 
  -3  -9   2        2.42        3.27      0.62 o 
  -2  -9   2       48.73       50.85      1.95 o 
   0  -9   2       13.08       13.62      1.06 o 
  -7  -8   2       27.46       29.19      1.37 o 
  -6  -8   2       21.11       23.53      1.13 o 
  -5  -8   2       50.61       53.77      1.61 o 
  -4  -8   2      156.07      158.51      2.81 o 
  -3  -8   2      112.10      109.13      2.70 o 
  -2  -8   2      230.72      227.72      6.19 o 
  -1  -8   2      101.61      100.15      1.59 o 
   0  -8   2       77.01       72.39      1.37 o 
   1  -8   2        8.25        9.20      0.88 o 
   2  -8   2      132.72      139.64      3.80 o 
  -8  -7   2       27.03       28.04      1.30 o 
  -7  -7   2        0.11       -0.97      0.71 o 
  -6  -7   2        0.58       -0.15      0.40 o 
  -5  -7   2       86.66       90.59      2.03 o 
  -4  -7   2       28.14       26.66      1.08 o 
  -3  -7   2       31.06       32.98      1.15 o 
  -2  -7   2      162.10      147.52      2.44 o 
  -1  -7   2      271.02      252.17      3.37 o 
   0  -7   2        0.84        0.99      0.33 o 
   1  -7   2       72.26       77.55      1.75 o 
   2  -7   2        0.39        0.66      0.84 o 
   3  -7   2        0.20       -0.71      0.62 o 
   4  -7   2       11.14       10.79      1.06 o 
  -8  -6   2       13.50       13.86      1.15 o 
  -7  -6   2       43.41       41.33      2.34 o 
  -6  -6   2        2.45        0.90      0.49 o 
  -5  -6   2      307.16      280.86      3.95 o 
  -4  -6   2       16.06       14.86      0.83 o 
  -3  -6   2      197.72      187.13      2.84 o 
  -2  -6   2        0.31        0.36      0.27 o 
  -1  -6   2       23.77       24.59      0.68 o 
   0  -6   2        5.25        6.81      0.37 o 
   1  -6   2      252.82      253.31      4.16 o 
   2  -6   2       20.26       23.91      0.97 o 
   3  -6   2       36.83       39.36      1.28 o 
   4  -6   2        2.30        3.18      0.71 o 
   5  -6   2       38.41       41.30      1.95 o 
  -9  -5   2        0.22        0.58      0.57 o 
  -8  -5   2       52.23       48.27      1.57 o 
  -7  -5   2        2.01        1.08      0.84 o 
  -6  -5   2       37.73       32.13      1.17 o 
  -5  -5   2       36.71       36.01      1.21 o 
  -4  -5   2       91.38       89.59      3.10 o 
  -3  -5   2        3.66        3.22      0.75 o 
  -2  -5   2       36.50       36.33      0.74 o 
  -1  -5   2      270.41      283.40      2.79 o 
   0  -5   2      108.61      113.30      1.75 o 
   1  -5   2       53.78       49.74      0.98 o 
   2  -5   2       67.20       71.57      1.59 o 
   3  -5   2       46.47       44.30      1.28 o 
   4  -5   2      186.82      193.97      3.16 o 
   5  -5   2       52.67       54.21      1.59 o 
   6  -5   2        1.39        2.03      0.80 o 
  -9  -4   2       32.50       36.11      1.42 o 
  -8  -4   2        0.24        0.52      1.11 o 
  -7  -4   2      339.68      311.50      4.43 o 
  -6  -4   2      463.26      434.27      5.75 o 
  -5  -4   2       12.37       10.20      0.76 o 
  -4  -4   2        1.76        1.70      0.44 o 
  -3  -4   2       96.58       93.16      1.15 o 
  -2  -4   2      326.49      334.46      3.05 o 
  -1  -4   2        8.18       12.14      0.44 o 
   0  -4   2      739.01      787.54      6.47 o 
   1  -4   2       47.78       52.83      0.76 o 
   2  -4   2      468.23      466.50      5.35 o 
   3  -4   2      129.72      139.70      2.34 o 
   4  -4   2        3.96        5.23      0.57 o 
   5  -4   2       11.89       12.65      0.84 o 
   6  -4   2       42.62       46.90      1.50 o 
  -9  -3   2       18.47       18.15      1.68 o 
  -8  -3   2       35.73       37.34      1.37 o 
  -7  -3   2       62.77       59.68      1.65 o 
  -6  -3   2      206.64      200.03      3.11 o 
  -5  -3   2      140.82      138.95      2.33 o 
  -4  -3   2      109.73      114.36      4.73 o 
  -3  -3   2        4.73        0.83      0.29 o 
  -2  -3   2       21.83       26.91      0.51 o 
  -1  -3   2       31.75       46.78      0.70 o 
   0  -3   2       17.40       20.10      0.55 o 
   1  -3   2      138.88      144.09      1.32 o 
   2  -3   2       16.64       21.11      0.48 o 
   3  -3   2      295.17      303.75      3.81 o 
   4  -3   2        1.58        0.65      0.44 o 
   5  -3   2        0.54        0.07      0.40 o 
   6  -3   2       12.60       15.57      1.06 o 
   7  -3   2       29.57       31.29      1.25 o 
  -9  -2   2        1.82        1.75      0.93 o 
  -8  -2   2        4.87        3.60      0.93 o 
  -7  -2   2        2.76        2.48      0.55 o 
  -6  -2   2      300.21      295.59      4.05 o 
  -5  -2   2       18.48       14.75      0.85 o 
  -4  -2   2       10.79        6.95      0.55 o 
  -3  -2   2      276.28      248.25      7.38 o 
  -2  -2   2     1281.95     1292.56     12.39 o 
  -1  -2   2     2985.67     2915.30     27.67 o 
   0  -2   2       60.17       73.14      0.86 o 
   1  -2   2      716.06      708.82      4.81 o 
   2  -2   2       10.73        9.90      0.33 o 
   3  -2   2       92.27       90.28      1.11 o 
   4  -2   2        5.30        3.24      0.49 o 
   5  -2   2        9.64        9.57      0.68 o 
   6  -2   2        4.56        3.07      0.53 o 
   7  -2   2      122.94      132.00      3.05 o 
   8  -2   2        2.02        2.25      0.93 o 
  -9  -1   2       15.54       20.16      1.59 o 
  -8  -1   2        8.52        9.73      0.81 o 
  -7  -1   2       74.28       77.63      2.26 o 
  -6  -1   2      232.72      225.24      4.29 o 
  -5  -1   2      236.50      242.87      3.30 o 
  -4  -1   2      676.38      621.55      5.28 o 
  -3  -1   2       34.95       39.40      0.64 o 
  -2  -1   2     1603.08     1541.58     12.13 o 
  -1  -1   2      169.62      199.84      2.86 o 
   0  -1   2     5532.96     5274.63    162.36 o 
   1  -1   2       98.41      108.58      1.33 o 
   2  -1   2     2448.89     2463.73     48.06 o 
   3  -1   2      176.96      181.08      2.06 o 
   4  -1   2      509.39      533.18      5.15 o 
   5  -1   2       83.90       63.71      1.41 o 
   6  -1   2      271.03      272.31      4.60 o 
   7  -1   2       49.18       52.19      1.42 o 
   8  -1   2       59.83       62.70      2.65 o 
  -8   0   2        0.45        1.01      0.53 o 
  -7   0   2       60.37       63.96      1.65 o 
  -6   0   2       11.83       11.61      0.78 o 
  -5   0   2      576.25      565.59      6.22 o 
  -4   0   2        7.52        6.89      0.55 o 
  -3   0   2       37.67       34.87      1.07 o 
  -2   0   2      159.11      154.16      1.52 o 
  -1   0   2     4714.33     4400.52     55.72 o 
   0   0   2       50.14       58.36      2.74 o 
   1   0   2     1139.31     1137.68     11.60 o 
   2   0   2     3329.47     3147.32     29.26 o 
   3   0   2     1002.23     1104.39      8.76 o 
   4   0   2      367.66      331.06      3.08 o 
   5   0   2       37.81       36.57      0.80 o 
   6   0   2       71.50       71.47      3.49 o 
   7   0   2        0.48        0.57      1.37 o 
   8   0   2        0.01       -0.09      0.71 o 
   9   0   2       25.09       29.54      1.86 o 
  -8   1   2       32.69       34.75      1.77 o 
  -7   1   2        3.77        2.83      0.80 o 
  -6   1   2       53.97       46.85      1.31 o 
  -5   1   2       33.30       30.85      0.75 o 
  -4   1   2       25.34       21.76      0.60 o 
  -3   1   2      191.43      196.13      2.00 o 
  -2   1   2        9.03       12.44      0.45 o 
  -1   1   2     4237.75     4128.74     61.59 o 
   0   1   2      714.53      708.65      6.16 o 
   1   1   2      319.27      298.08      3.98 o 
   2   1   2      411.35      396.28      3.32 o 
   3   1   2       10.30        8.16      0.32 o 
   4   1   2      144.86      131.87      1.51 o 
   5   1   2      847.09      857.72     11.00 o 
   6   1   2       46.17       46.86      0.96 o 
   7   1   2       49.01       51.82      2.12 o 
   8   1   2       29.97       32.90      1.77 o 
   9   1   2        2.80        3.71      0.88 o 
  -6   2   2       18.45       17.17      0.69 o 
  -5   2   2       15.49       17.35      0.63 o 
  -4   2   2       61.10       58.90      1.00 o 
  -3   2   2      243.24      258.99      2.53 o 
  -2   2   2       25.82       29.56      0.56 o 
  -1   2   2     1154.17     1229.87      9.68 o 
   0   2   2     2755.90     2715.71     25.61 o 
   1   2   2      321.13      318.08      2.70 o 
   2   2   2      108.12      110.50      1.16 o 
   3   2   2      601.64      629.98      5.19 o 
   4   2   2       66.62       69.64      1.00 o 
   5   2   2      467.01      460.34      4.89 o 
   6   2   2       22.83       21.93      0.68 o 
   7   2   2      379.38      358.83      4.66 o 
   8   2   2      161.97      161.75      4.16 o 
   9   2   2       71.70       72.60      2.74 o 
  -6   3   2       39.45       40.33      1.68 o 
  -5   3   2       28.42       27.99      0.94 o 
  -4   3   2       97.62      100.87      1.43 o 
  -3   3   2      257.76      259.02      2.60 o 
  -2   3   2     2256.08     2317.38     17.88 o 
  -1   3   2      149.38      159.33      1.62 o 
   0   3   2      379.83      404.63      2.83 o 
   1   3   2      472.98      477.95      3.96 o 
   2   3   2      724.11      731.22      5.90 o 
   3   3   2        6.14       10.38      0.37 o 
   4   3   2     1057.03     1154.41      9.22 o 
   5   3   2       69.54       58.89      0.95 o 
   6   3   2      484.65      457.60      5.41 o 
   7   3   2        3.66        4.36      1.15 o 
   8   3   2       48.72       44.00      1.38 o 
   9   3   2       34.33       32.19      1.77 o 
  -6   4   2        0.55       -0.71      0.53 o 
  -5   4   2       68.60       72.78      2.30 o 
  -4   4   2       15.35       12.63      1.19 o 
  -3   4   2       69.46       72.21      1.43 o 
  -2   4   2     1618.35     1704.25     13.43 o 
  -1   4   2       24.03       23.97      0.62 o 
   0   4   2       76.30       94.50      0.89 o 
   1   4   2      134.10      130.61      1.38 o 
   2   4   2       37.43       34.46      0.58 o 
   3   4   2        0.63        1.26      0.22 o 
   4   4   2      224.65      261.02      2.56 o 
   5   4   2        1.72        4.54      0.53 o 
   6   4   2       65.98       56.24      1.46 o 
   7   4   2       59.87       56.84      1.50 o 
   8   4   2        2.45        3.80      0.80 o 
   9   4   2        0.00       -0.93      0.62 o 
  -5   5   2       10.24       12.56      1.06 o 
  -4   5   2        0.03        0.18      0.44 o 
  -3   5   2        7.35        8.10      0.55 o 
  -2   5   2        4.42        6.37      0.53 o 
  -1   5   2      382.83      375.76      6.19 o 
   0   5   2       90.17       92.29      0.96 o 
   1   5   2      386.18      383.47      3.44 o 
   2   5   2        9.52       17.58      0.48 o 
   3   5   2      791.96      783.04      6.48 o 
   4   5   2      264.35      270.07      2.67 o 
   5   5   2       50.70       50.09      1.27 o 
   6   5   2       75.91       66.08      1.56 o 
   7   5   2        0.09        0.37      0.42 o 
   8   5   2       47.39       51.71      1.50 o 
   9   5   2        1.21        1.30      0.53 o 
  -4   6   2       28.30       33.34      1.68 o 
  -3   6   2        7.08        7.78      0.80 o 
  -2   6   2      209.80      212.08      3.06 o 
  -1   6   2       68.26       73.57      1.64 o 
   0   6   2      153.54      156.85      3.89 o 
   1   6   2      305.94      296.11      4.66 o 
   2   6   2      237.00      233.63      2.41 o 
   3   6   2     1001.95      994.33      8.16 o 
   4   6   2      416.44      394.51      4.62 o 
   5   6   2      252.31      251.21      4.73 o 
   6   6   2        0.29       -0.03      0.36 o 
   7   6   2      217.19      192.34      3.12 o 
   8   6   2        1.35        2.77      1.15 o 
   9   6   2       64.97       71.91      1.96 o 
  -4   7   2       19.40       19.63      1.50 o 
  -3   7   2       13.34       13.44      1.24 o 
  -2   7   2        2.14        2.52      0.42 o 
  -1   7   2       92.21       88.37      1.82 o 
   0   7   2      138.91      143.37      2.40 o 
   1   7   2       32.57       35.21      1.06 o 
   2   7   2      266.03      253.34      3.51 o 
   3   7   2       66.48       61.98      1.07 o 
   4   7   2      148.13      155.47      3.76 o 
   5   7   2      228.98      216.58      3.17 o 
   6   7   2      118.57      111.27      2.14 o 
   7   7   2        7.32        7.83      1.64 o 
   8   7   2        9.88        8.38      0.76 o 
   9   7   2       30.67       36.53      1.95 o 
  -3   8   2        0.36       -1.06      0.71 o 
  -2   8   2       13.27       13.62      1.33 o 
  -1   8   2        3.92        3.62      0.49 o 
   0   8   2        8.70        8.98      0.68 o 
   1   8   2        0.53        0.02      0.34 o 
   2   8   2       37.35       37.69      1.46 o 
   3   8   2       23.66       25.38      1.41 o 
   4   8   2       31.51       29.03      0.96 o 
   5   8   2        0.01        0.41      0.53 o 
   6   8   2       42.65       46.15      1.38 o 
   7   8   2        0.34       -0.64      0.42 o 
   8   8   2       18.94       17.10      1.33 o 
  -2   9   2       57.20       59.96      2.65 o 
  -1   9   2        0.83       -0.18      0.71 o 
   0   9   2        0.61        0.48      0.57 o 
   1   9   2       14.81       13.37      0.97 o 
   2   9   2       15.56       15.65      0.84 o 
   3   9   2       38.52       39.18      1.77 o 
   4   9   2      102.59       96.84      3.01 o 
   5   9   2       67.49       71.54      2.74 o 
   6   9   2       17.27       17.00      0.87 o 
   7   9   2       13.77       14.44      0.85 o 
   8   9   2        0.00        0.18      0.53 o 
   0  10   2        5.59        5.48      1.06 o 
   1  10   2        0.02       -0.63      0.42 o 
   2  10   2       33.90       35.29      1.68 o 
   3  10   2       36.74       40.41      1.95 o 
   4  10   2       36.86       35.99      1.86 o 
   5  10   2        1.69        1.77      0.88 o 
   6  10   2       11.74       13.53      1.41 o 
  -5  -9   3       17.01       20.21      1.06 o 
  -4  -9   3       37.39       41.01      1.46 o 
  -3  -9   3        2.06        2.21      0.71 o 
  -2  -9   3        0.21        0.71      0.53 o 
  -1  -9   3        4.04        4.33      0.64 o 
  -7  -8   3       42.54       49.55      1.72 o 
  -6  -8   3        4.73        6.47      1.99 o 
  -5  -8   3       87.07       96.22      2.20 o 
  -4  -8   3       19.29       18.65      0.98 o 
  -3  -8   3        0.07       -0.66      0.44 o 
  -2  -8   3       52.32       47.22      1.95 o 
  -1  -8   3       34.97       34.39      1.21 o 
   0  -8   3        6.45        7.67      0.53 o 
   1  -8   3        1.29        2.64      0.51 o 
   2  -8   3        4.76        4.42      0.80 o 
  -8  -7   3       20.27       21.75      1.19 o 
  -7  -7   3       59.72       64.19      1.85 o 
  -6  -7   3        2.19        2.09      0.59 o 
  -5  -7   3       42.14       44.62      1.46 o 
  -4  -7   3        0.13       -0.68      0.66 o 
  -3  -7   3       82.58       81.96      1.84 o 
  -2  -7   3       23.27       20.58      0.91 o 
  -1  -7   3       13.73       13.31      0.65 o 
   0  -7   3        0.41        0.83      0.30 o 
   1  -7   3       37.09       38.01      1.25 o 
   2  -7   3       76.69       76.13      1.87 o 
   3  -7   3        3.22        3.00      0.75 o 
  -8  -6   3       14.03       14.04      0.95 o 
  -7  -6   3       14.92       15.21      0.93 o 
  -6  -6   3       67.55       68.00      1.78 o 
  -5  -6   3       18.12       18.61      0.96 o 
  -4  -6   3       37.03       33.92      1.21 o 
  -3  -6   3      752.96      707.07      7.85 o 
  -2  -6   3      186.66      189.45      4.51 o 
  -1  -6   3       27.60       27.45      0.74 o 
   0  -6   3       37.29       40.60      0.91 o 
   1  -6   3      208.08      193.52      2.35 o 
   2  -6   3      168.00      165.70      3.05 o 
   3  -6   3        1.40        1.04      0.47 o 
   4  -6   3        0.79        1.04      0.53 o 
  -8  -5   3        6.36        5.55      0.88 o 
  -7  -5   3      103.16       95.57      2.23 o 
  -6  -5   3        0.01       -0.15      0.45 o 
  -5  -5   3        0.04       -0.42      0.53 o 
  -4  -5   3      362.49      350.36      4.49 o 
  -3  -5   3       27.01       29.15      1.02 o 
  -2  -5   3      346.60      326.65      3.49 o 
  -1  -5   3       29.73       33.48      0.78 o 
   0  -5   3      412.44      417.41      6.72 o 
   1  -5   3       14.92       15.76      0.61 o 
   2  -5   3      158.08      158.31      2.59 o 
   3  -5   3        1.18        1.10      0.42 o 
   4  -5   3        3.49        3.27      0.59 o 
   5  -5   3       13.28       12.45      0.84 o 
  -9  -4   3       29.07       30.05      1.46 o 
  -8  -4   3       10.02        9.45      0.82 o 
  -7  -4   3       13.43       12.48      1.02 o 
  -6  -4   3      232.87      219.53      7.12 o 
  -5  -4   3      272.11      264.35      3.74 o 
  -4  -4   3       99.03      100.08      1.93 o 
  -3  -4   3      178.14      163.00      2.46 o 
  -2  -4   3       24.23       23.89      0.58 o 
  -1  -4   3      456.62      467.38      4.44 o 
   0  -4   3       67.78       76.63      1.08 o 
   1  -4   3      566.61      566.33      4.83 o 
   2  -4   3      105.16       99.61      2.12 o 
   3  -4   3       76.10       77.40      1.68 o 
   4  -4   3        2.68        4.90      0.80 o 
   5  -4   3        3.67        4.76      0.62 o 
   6  -4   3       53.47       53.71      2.03 o 
  -9  -3   3       15.83       16.84      1.59 o 
  -8  -3   3       13.97       15.07      1.90 o 
  -7  -3   3       33.03       27.89      1.19 o 
  -6  -3   3      191.41      181.73      5.84 o 
  -5  -3   3      114.80      105.58      2.04 o 
  -4  -3   3       18.45       21.46      0.85 o 
  -3  -3   3       72.52       74.53      1.40 o 
  -2  -3   3        1.38        7.02      0.55 o 
  -1  -3   3        0.84        0.22      0.19 o 
   0  -3   3      258.49      289.27      2.69 o 
   1  -3   3      798.84      819.20      5.64 o 
   2  -3   3      258.00      254.33      3.25 o 
   3  -3   3      278.21      298.22      3.81 o 
   4  -3   3      230.95      227.80      4.11 o 
   5  -3   3       86.67       91.15      1.96 o 
   6  -3   3       38.60       40.52      1.37 o 
   7  -3   3       15.40       14.75      2.03 o 
  -9  -2   3        0.00       -0.59      0.55 o 
  -8  -2   3       80.13       80.10      2.05 o 
  -7  -2   3      482.67      459.50      5.89 o 
  -6  -2   3      185.20      171.99      2.86 o 
  -5  -2   3        0.89        0.29      0.45 o 
  -4  -2   3        2.70        0.65      0.62 o 
  -3  -2   3      554.25      570.06      6.92 o 
  -2  -2   3       25.69       15.90      0.41 o 
  -1  -2   3        7.68        5.55      0.31 o 
   0  -2   3      397.67      392.55      5.69 o 
   1  -2   3      227.99      257.97      2.36 o 
   2  -2   3      213.00      213.18      2.75 o 
   3  -2   3      687.67      702.52      7.44 o 
   4  -2   3       11.81        9.65      0.68 o 
   5  -2   3      183.26      182.92      2.87 o 
   6  -2   3       18.95       20.54      1.15 o 
   7  -2   3        2.49        1.75      1.06 o 
   8  -2   3        2.43        2.15      0.59 o 
  -8  -1   3      164.12      167.30      3.08 o 
  -7  -1   3        0.06        0.32      0.49 o 
  -6  -1   3        2.76        3.99      0.84 o 
  -5  -1   3        0.54        0.13      0.39 o 
  -4  -1   3      629.00      587.62      5.08 o 
  -3  -1   3       29.11       33.31      0.91 o 
  -2  -1   3      319.55      300.61      2.73 o 
  -1  -1   3      224.98      220.70      2.06 o 
   0  -1   3     1179.46     1148.20      9.00 o 
   1  -1   3      318.85      376.48      4.48 o 
   2  -1   3       43.33       47.40      1.41 o 
   3  -1   3      146.81      172.65      2.92 o 
   4  -1   3      101.41       92.23      1.71 o 
   5  -1   3       20.55       17.17      0.83 o 
   6  -1   3       14.35       12.59      0.76 o 
   7  -1   3       67.92       64.34      1.67 o 
   8  -1   3      117.90      122.64      2.50 o 
  -8   0   3       28.35       28.25      1.18 o 
  -7   0   3       17.08       16.95      1.37 o 
  -6   0   3        0.00       -0.82      0.80 o 
  -5   0   3       60.35       51.65      0.96 o 
  -4   0   3        1.77        2.18      0.58 o 
  -3   0   3       51.73       51.13      0.82 o 
  -2   0   3     1202.40     1147.09      9.73 o 
  -1   0   3      130.75      105.31      1.15 o 
   0   0   3      292.40      319.46      3.24 o 
   1   0   3      686.14      738.92      5.97 o 
   2   0   3       56.86       49.43      1.33 o 
   3   0   3       64.30       70.48      0.92 o 
   4   0   3       62.56       51.43      0.84 o 
   5   0   3       30.26       35.45      1.06 o 
   6   0   3       11.14       13.17      0.74 o 
   7   0   3       70.74       66.36      1.61 o 
   8   0   3      141.03      143.09      4.16 o 
   9   0   3        6.67        7.69      1.24 o 
  -7   1   3       15.89       16.66      0.91 o 
  -6   1   3       48.61       49.12      1.77 o 
  -5   1   3        0.84        0.56      0.31 o 
  -4   1   3        0.07       -0.06      0.25 o 
  -3   1   3      621.46      596.62      5.08 o 
  -2   1   3        5.60        4.01      0.27 o 
  -1   1   3       20.97       22.15      0.43 o 
   0   1   3     4093.92     3946.45     34.87 o 
   1   1   3     6551.25     5999.34    114.93 o 
   2   1   3      160.48      170.44      1.64 o 
   3   1   3        8.23        6.96      0.31 o 
   4   1   3      293.42      287.30      2.75 o 
   5   1   3       91.13       83.27      1.21 o 
   6   1   3      403.16      377.45      4.62 o 
   7   1   3       57.87       58.18      1.44 o 
   8   1   3       47.93       48.02      2.21 o 
   9   1   3        3.90        2.92      0.97 o 
  -7   2   3        1.28        0.62      0.53 o 
  -6   2   3      293.02      284.26      7.16 o 
  -5   2   3       21.78       17.90      0.63 o 
  -4   2   3      155.96      161.10      1.95 o 
  -3   2   3       93.43       96.64      1.30 o 
  -2   2   3       10.55        9.48      0.36 o 
  -1   2   3      130.79      108.41      1.34 o 
   0   2   3      337.13      317.35      3.47 o 
   1   2   3      666.41      616.14      5.71 o 
   2   2   3       93.45       95.38      1.22 o 
   3   2   3      236.39      216.34      2.15 o 
   4   2   3      744.43      783.59      6.48 o 
   5   2   3      232.10      223.79      2.38 o 
   6   2   3       14.65       16.38      0.62 o 
   7   2   3        0.02        0.27      0.62 o 
   8   2   3        1.68        1.77      0.71 o 
   9   2   3       11.98       12.12      1.24 o 
  -6   3   3        3.04        3.17      0.71 o 
  -5   3   3       80.10       80.69      1.72 o 
  -4   3   3        0.26       -0.51      0.34 o 
  -3   3   3      311.91      306.09      3.00 o 
  -2   3   3      485.99      527.30      5.58 o 
  -1   3   3     2617.86     2712.79     21.00 o 
   0   3   3       70.22       74.73      1.77 o 
   1   3   3      495.78      541.49      6.25 o 
   2   3   3      304.80      300.10      2.70 o 
   3   3   3      544.39      611.21      5.12 o 
   4   3   3      510.12      531.46      5.63 o 
   5   3   3        0.59        2.42      0.34 o 
   6   3   3      554.18      541.02      4.91 o 
   7   3   3       89.05       82.69      1.78 o 
   8   3   3        3.19        4.51      0.88 o 
   9   3   3        4.39        6.99      1.06 o 
  -6   4   3       17.26       16.98      1.24 o 
  -5   4   3       67.08       69.47      1.62 o 
  -4   4   3       18.99       16.37      0.78 o 
  -3   4   3       78.29       78.22      1.59 o 
  -2   4   3      247.90      253.04      3.28 o 
  -1   4   3     1624.40     1691.01     32.89 o 
   0   4   3      326.92      365.92      3.25 o 
   1   4   3       57.21       60.43      0.78 o 
   2   4   3       11.91       11.02      0.37 o 
   3   4   3       18.16       24.99      0.57 o 
   4   4   3      418.52      438.84      3.95 o 
   5   4   3      510.81      507.81      4.57 o 
   6   4   3       16.35       18.81      0.84 o 
   7   4   3       83.00       71.81      2.39 o 
   8   4   3      152.37      144.66      2.66 o 
   9   4   3       13.27       14.77      1.24 o 
  -6   5   3       39.49       41.39      2.03 o 
  -5   5   3       17.32       16.45      1.33 o 
  -4   5   3        0.51        0.77      0.36 o 
  -3   5   3     1091.35     1061.99     11.13 o 
  -2   5   3      142.29      130.82      2.21 o 
  -1   5   3       63.72       64.85      1.40 o 
   1   5   3      510.07      520.47      4.46 o 
   2   5   3       41.80       44.67      0.75 o 
   3   5   3        6.89       13.91      0.81 o 
   4   5   3        9.41       12.47      0.56 o 
   5   5   3      299.52      283.76      4.16 o 
   6   5   3        0.61        1.26      0.47 o 
   7   5   3      420.34      406.52      5.16 o 
   8   5   3       28.16       24.40      1.09 o 
   9   5   3       84.91       96.66      3.18 o 
  -5   6   3        1.53       -0.27      0.71 o 
  -4   6   3      128.12      125.22      3.63 o 
  -3   6   3      149.25      145.58      2.52 o 
  -2   6   3        8.23        7.54      0.97 o 
  -1   6   3       66.45       70.08      1.52 o 
   0   6   3      464.07      455.11      8.27 o 
   1   6   3       10.23        7.72      0.57 o 
   2   6   3      194.30      192.31      2.07 o 
   3   6   3        1.17        1.06      0.52 o 
   4   6   3      142.99      147.57      1.81 o 
   5   6   3       40.17       33.76      1.02 o 
   6   6   3        5.48        6.97      0.62 o 
   7   6   3       40.64       43.92      1.33 o 
   8   6   3       32.13       30.33      1.18 o 
   9   6   3       47.84       52.78      1.62 o 
  -4   7   3        1.99        1.68      0.80 o 
  -3   7   3        1.09        1.68      0.71 o 
  -2   7   3       39.12       39.65      1.37 o 
  -1   7   3        5.93        5.87      0.57 o 
   0   7   3       85.14       81.53      1.71 o 
   1   7   3        8.63        7.40      0.75 o 
   2   7   3      436.71      434.10      5.19 o 
   3   7   3       59.76       61.29      1.44 o 
   4   7   3        0.97        0.78      0.29 o 
   5   7   3      231.61      225.06      3.17 o 
   6   7   3       42.00       40.35      1.23 o 
   7   7   3        4.69        1.96      1.24 o 
   8   7   3       20.77       25.08      1.64 o 
   9   7   3       34.63       33.26      2.79 o 
  -3   8   3        0.56       -1.06      0.71 o 
  -2   8   3       12.67       13.09      1.24 o 
  -1   8   3       13.06       12.62      0.74 o 
   0   8   3       76.63       71.40      1.72 o 
   1   8   3       98.12       88.46      1.91 o 
   2   8   3       40.17       39.81      1.22 o 
   3   8   3        1.14        1.03      0.40 o 
   4   8   3      556.03      542.81      9.29 o 
   5   8   3       12.98       11.96      0.66 o 
   6   8   3       43.85       44.03      1.72 o 
   7   8   3       14.87       16.98      0.89 o 
   8   8   3       90.47       95.45      2.20 o 
   9   8   3        5.65        5.36      0.70 o 
  -2   9   3       25.22       23.79      1.77 o 
  -1   9   3       17.75       18.48      1.50 o 
   0   9   3        0.30       -0.14      0.62 o 
   1   9   3       53.22       54.81      1.53 o 
   2   9   3        4.95        4.60      0.59 o 
   3   9   3       58.78       59.60      2.21 o 
   4   9   3       26.24       22.90      1.41 o 
   5   9   3       36.72       36.08      1.86 o 
   6   9   3       28.87       25.82      1.68 o 
   7   9   3       13.44       12.82      1.41 o 
   8   9   3        0.52        1.63      1.64 o 
   0  10   3        0.91       -0.97      0.80 o 
   1  10   3        0.08       -0.64      0.42 o 
   2  10   3        6.18        4.73      0.62 o 
   3  10   3       57.33       54.65      2.30 o 
   4  10   3       25.50       28.74      1.68 o 
   5  10   3        0.54        0.88      0.62 o 
   6  10   3        6.53        5.31      1.15 o 
   7  10   3        0.68       -1.06      0.80 o 
  -4  -9   4       23.75       30.60      1.68 o 
  -3  -9   4        6.11        4.78      0.88 o 
  -6  -8   4       31.82       34.74      1.44 o 
  -5  -8   4       13.66       14.44      1.50 o 
  -4  -8   4        4.09        3.32      0.71 o 
  -3  -8   4       14.43       11.58      1.06 o 
  -2  -8   4       21.32       19.46      1.24 o 
  -1  -8   4        2.03        3.35      0.59 o 
   0  -8   4       45.72       45.63      1.42 o 
   1  -8   4        7.49        9.40      0.78 o 
  -7  -7   4        0.10       -0.78      0.52 o 
  -6  -7   4       51.05       56.75      1.76 o 
  -5  -7   4        0.63       -0.14      0.53 o 
  -4  -7   4        6.05        5.38      0.65 o 
  -3  -7   4        0.53        0.51      0.44 o 
  -2  -7   4        4.21        3.54      0.71 o 
  -1  -7   4        0.07       -0.66      0.44 o 
   0  -7   4       23.89       19.01      0.70 o 
   1  -7   4        0.32       -0.21      1.06 o 
   2  -7   4       26.40       27.08      1.24 o 
   3  -7   4      158.60      167.17      3.12 o 
  -8  -6   4       45.32       45.22      2.65 o 
  -7  -6   4        0.42       -0.33      0.53 o 
  -6  -6   4       12.55       16.02      0.98 o 
  -5  -6   4       19.07       16.43      0.91 o 
  -4  -6   4       98.84      103.78      2.15 o 
  -3  -6   4      159.58      142.62      2.53 o 
  -2  -6   4       11.21        9.04      1.06 o 
  -1  -6   4        3.85        3.28      0.36 o 
   0  -6   4       49.56       50.21      1.07 o 
   1  -6   4       10.22        9.64      0.54 o 
   2  -6   4      102.18       97.66      2.09 o 
   3  -6   4      168.38      177.38      3.12 o 
   4  -6   4       67.62       75.14      1.96 o 
  -8  -5   4        8.75        9.20      0.87 o 
  -7  -5   4       31.86       30.56      1.27 o 
  -6  -5   4       63.57       58.64      1.72 o 
  -5  -5   4       45.44       43.28      1.38 o 
  -4  -5   4      106.62      108.48      2.15 o 
  -3  -5   4      389.79      369.46      4.68 o 
  -2  -5   4       20.37       19.50      1.28 o 
  -1  -5   4      123.32      118.01      1.59 o 
   0  -5   4        5.68        4.13      0.41 o 
   1  -5   4       29.22       30.43      0.85 o 
   2  -5   4        2.25        1.84      0.49 o 
   3  -5   4        0.85        0.76      0.57 o 
   4  -5   4       20.08       19.00      1.77 o 
   5  -5   4        0.44        0.43      0.51 o 
  -8  -4   4       20.43       17.54      1.04 o 
  -7  -4   4       58.42       60.65      1.78 o 
  -6  -4   4       19.59       18.94      0.98 o 
  -5  -4   4      122.01      113.03      3.49 o 
  -4  -4   4       28.99       23.13      1.46 o 
  -3  -4   4      316.80      317.67      8.36 o 
  -2  -4   4        0.06        0.62      0.33 o 
  -1  -4   4       45.08       50.56      1.80 o 
   0  -4   4       49.30       46.93      0.88 o 
   1  -4   4       33.60       29.61      0.78 o 
   2  -4   4      139.06      144.33      2.40 o 
   3  -4   4      106.58      105.16      2.05 o 
   4  -4   4       64.90       61.88      2.56 o 
   5  -4   4       51.95       54.47      1.59 o 
   6  -4   4       14.61       14.95      0.96 o 
  -8  -3   4       11.55       13.78      0.91 o 
  -7  -3   4        0.01        1.01      0.62 o 
  -6  -3   4      185.46      177.74      3.01 o 
  -5  -3   4       92.89       86.45      1.89 o 
  -4  -3   4        0.94        1.78      0.51 o 
  -3  -3   4      562.88      540.20      6.06 o 
  -2  -3   4      295.30      312.92      2.96 o 
  -1  -3   4     2042.04     2113.10     16.42 o 
   0  -3   4      163.33      169.43      2.06 o 
   1  -3   4      279.85      275.18      2.73 o 
   2  -3   4        0.01       -0.66      0.44 o 
   3  -3   4      212.79      206.54      3.03 o 
   4  -3   4        9.38        8.01      1.19 o 
   5  -3   4      136.17      138.47      2.55 o 
   6  -3   4       26.21       28.38      1.18 o 
   7  -3   4      106.68      109.97      2.49 o 
  -8  -2   4       36.95       40.89      1.44 o 
  -7  -2   4      278.78      269.56      4.16 o 
  -6  -2   4      331.32      324.83      7.74 o 
  -5  -2   4        5.66        5.74      0.67 o 
  -4  -2   4      508.64      482.80      5.61 o 
  -3  -2   4       27.64       28.88      0.61 o 
  -2  -2   4     1717.62     1724.20     13.51 o 
  -1  -2   4      919.99     1021.06      8.22 o 
   0  -2   4     2084.55     2108.75     18.00 o 
   1  -2   4      119.06      113.74      1.19 o 
   2  -2   4     1228.40     1255.14     17.51 o 
   3  -2   4      493.86      496.42      5.63 o 
   4  -2   4      190.60      192.49      2.90 o 
   5  -2   4      133.53      126.69      2.33 o 
   6  -2   4      111.79      116.07      2.34 o 
   7  -2   4      187.01      196.61      4.16 o 
  -8  -1   4       54.49       53.20      2.92 o 
  -7  -1   4      136.67      139.16      2.65 o 
  -6  -1   4        1.15        0.67      0.45 o 
  -5  -1   4       21.53       19.79      0.91 o 
  -4  -1   4      255.54      251.86      3.32 o 
  -3  -1   4        0.54        0.25      0.25 o 
  -2  -1   4        1.90        4.48      0.44 o 
  -1  -1   4      270.33      244.19      2.35 o 
   0  -1   4      628.87      651.87      5.38 o 
   1  -1   4       20.95       18.40      0.56 o 
   2  -1   4     1567.52     1674.20     16.10 o 
   3  -1   4       18.25       24.28      1.15 o 
   4  -1   4      488.17      452.51      6.23 o 
   5  -1   4       11.22       12.11      0.76 o 
   6  -1   4       10.72       12.18      0.76 o 
   7  -1   4      155.58      156.16      2.80 o 
   8  -1   4       23.18       28.65      1.25 o 
  -8   0   4       43.26       44.84      2.21 o 
  -7   0   4       15.30       16.64      0.89 o 
  -6   0   4        6.95        8.08      0.70 o 
  -5   0   4       11.47       11.84      0.74 o 
  -4   0   4       53.08       56.01      0.99 o 
  -3   0   4       47.46       52.33      0.88 o 
  -2   0   4      241.65      272.61      2.57 o 
  -1   0   4       24.92       37.59      0.64 o 
   0   0   4     1528.66     1611.73     42.68 o 
   1   0   4       65.86       61.40      0.85 o 
   2   0   4       51.58       59.57      0.77 o 
   3   0   4       29.12       41.82      1.03 o 
   4   0   4      681.89      714.13      7.57 o 
   5   0   4        6.85        7.33      1.28 o 
   6   0   4        5.81        5.25      0.62 o 
   7   0   4       79.31       81.81      1.95 o 
   8   0   4      192.51      189.27      3.40 o 
  -8   1   4        6.61        5.57      1.06 o 
  -7   1   4        8.11        8.14      1.06 o 
  -6   1   4        5.13        4.63      0.55 o 
  -5   1   4        0.50        0.87      0.69 o 
  -4   1   4       10.08       11.92      0.53 o 
  -3   1   4      202.05      183.25      3.28 o 
  -2   1   4       56.77       70.44      0.97 o 
  -1   1   4      113.32      120.23      1.31 o 
   0   1   4       26.93       35.78      0.60 o 
   1   1   4        4.69        6.96      0.31 o 
   2   1   4       14.91       20.17      0.60 o 
   3   1   4        9.16        7.38      0.47 o 
   4   1   4        2.76        4.09      0.43 o 
   5   1   4       62.77       59.53      1.59 o 
   6   1   4        0.25       -0.53      0.44 o 
   7   1   4      472.12      456.72      5.61 o 
   8   1   4       22.84       22.46      1.59 o 
   9   1   4       52.88       54.83      2.56 o 
  -7   2   4       31.71       32.72      1.77 o 
  -6   2   4       19.12       17.69      1.33 o 
  -5   2   4       43.33       43.97      1.21 o 
  -4   2   4      110.28      106.10      1.49 o 
  -3   2   4        5.07        4.57      0.44 o 
  -2   2   4        5.98        3.69      0.28 o 
  -1   2   4      160.65      162.73      1.93 o 
   0   2   4      569.54      566.37      5.78 o 
   1   2   4      420.44      461.00      3.89 o 
   2   2   4       46.02       38.88      0.65 o 
   3   2   4      215.54      224.54      2.22 o 
   4   2   4        3.34        8.04      0.42 o 
   5   2   4       32.16       26.84      0.69 o 
   6   2   4        0.40       -0.60      0.40 o 
   7   2   4        0.20       -0.35      0.93 o 
   8   2   4        0.84        0.80      0.71 o 
   9   2   4       41.29       45.63      2.30 o 
  -6   3   4        7.28        7.32      0.63 o 
  -5   3   4       24.98       25.00      0.97 o 
  -4   3   4       14.96       14.95      0.75 o 
  -3   3   4      149.04      132.45      2.30 o 
  -2   3   4      224.78      225.81      3.14 o 
  -1   3   4       83.89       86.46      1.50 o 
   0   3   4        0.31        0.01      0.22 o 
   1   3   4       71.51       82.97      0.98 o 
   2   3   4       24.24       16.79      0.44 o 
   3   3   4        5.71        5.86      0.34 o 
   4   3   4        1.64        4.58      0.35 o 
   5   3   4       63.10       68.70      1.12 o 
   6   3   4      303.93      302.41      3.11 o 
   7   3   4       78.26       74.64      2.48 o 
   8   3   4        0.05        0.18      0.62 o 
   9   3   4        0.01        1.59      0.71 o 
  -6   4   4        5.01        4.94      0.59 o 
  -5   4   4       38.76       39.45      1.25 o 
  -4   4   4        8.37        9.22      0.65 o 
  -3   4   4       36.23       39.20      1.16 o 
  -2   4   4      142.05      141.89      2.25 o 
  -1   4   4        1.01        0.05      0.34 o 
   0   4   4      116.39      107.27      2.56 o 
   1   4   4      408.60      417.94      4.69 o 
   2   4   4       26.12       18.84      0.46 o 
   3   4   4      928.80      985.25      8.01 o 
   4   4   4      168.88      173.22      1.94 o 
   5   4   4      264.50      263.92      2.76 o 
   6   4   4        3.80        4.64      0.44 o 
   7   4   4        8.96        6.82      1.02 o 
   8   4   4       10.28       11.23      1.06 o 
   9   4   4        8.44        8.49      1.15 o 
  -6   5   4       49.51       54.48      2.39 o 
  -5   5   4       17.78       17.43      1.06 o 
  -4   5   4       43.24       47.27      1.37 o 
  -3   5   4       77.67       70.83      2.39 o 
  -2   5   4     1495.11     1493.82     15.04 o 
  -1   5   4      107.02      105.85      1.94 o 
   0   5   4       62.02       67.78      1.43 o 
   1   5   4      327.34      326.10      3.97 o 
   2   5   4      559.21      597.47      5.09 o 
   3   5   4     2206.54     2214.74     17.23 o 
   4   5   4       81.93       79.73      1.23 o 
   5   5   4      338.23      319.27      3.22 o 
   6   5   4      137.03      122.63      2.19 o 
   7   5   4      253.08      241.47      3.53 o 
   8   5   4        2.75        1.54      0.47 o 
   9   5   4       40.05       37.58      1.86 o 
  -5   6   4        2.44       -0.35      0.62 o 
  -4   6   4      202.16      190.20      3.17 o 
  -3   6   4      190.78      183.80      3.06 o 
  -2   6   4      195.79      192.16      2.99 o 
  -1   6   4        0.10       -0.60      0.40 o 
   0   6   4      324.66      317.19      5.97 o 
   1   6   4        4.30        4.37      0.53 o 
   2   6   4       51.07       52.11      1.28 o 
   3   6   4        5.35        5.83      0.40 o 
   4   6   4      232.05      232.83      3.19 o 
   5   6   4       98.40       97.41      1.77 o 
   6   6   4      559.33      515.15      6.06 o 
   7   6   4       92.11       81.24      1.81 o 
   8   6   4       59.21       68.93      1.75 o 
   9   6   4        8.52        8.59      0.74 o 
  -4   7   4       91.15       84.72      3.10 o 
  -3   7   4       12.21       11.20      0.72 o 
  -2   7   4       15.86       15.81      0.83 o 
  -1   7   4       64.98       63.92      1.59 o 
   0   7   4       45.82       44.17      1.27 o 
   1   7   4        0.83        0.77      0.36 o 
   2   7   4       77.42       82.75      1.72 o 
   3   7   4       12.35       16.11      1.86 o 
   4   7   4      245.32      241.23      3.40 o 
   5   7   4        1.64        3.30      0.42 o 
   6   7   4      139.29      138.79      2.42 o 
   7   7   4        3.12        1.65      0.42 o 
   8   7   4      129.87      144.51      2.74 o 
   9   7   4        0.95        1.41      0.55 o 
  -3   8   4        8.16        7.61      1.15 o 
  -2   8   4        3.21        3.26      0.52 o 
  -1   8   4       19.00       16.22      0.87 o 
   0   8   4        3.61        4.00      0.55 o 
   1   8   4       98.05       90.22      1.97 o 
   2   8   4        0.94        1.06      0.42 o 
   3   8   4        0.02       -0.56      0.71 o 
   4   8   4       73.54       75.52      2.56 o 
   5   8   4       58.73       63.76      2.39 o 
   6   8   4        3.20        4.86      0.97 o 
   7   8   4       18.47       17.98      0.89 o 
   8   8   4       51.87       52.44      1.55 o 
   9   8   4       15.87       15.34      2.61 o 
  -1   9   4        0.52        0.07      0.44 o 
   0   9   4       31.94       28.73      1.15 o 
   1   9   4       44.39       45.80      1.43 o 
   2   9   4        1.00        1.28      1.06 o 
   3   9   4       49.36       48.86      1.44 o 
   4   9   4       14.76       13.71      1.15 o 
   5   9   4        6.63        7.69      1.06 o 
   6   9   4        0.01        0.09      0.62 o 
   7   9   4       13.68       15.30      1.41 o 
   8   9   4        4.80        5.04      1.06 o 
   0  10   4        9.72        9.71      0.74 o 
   1  10   4        0.19       -0.27      0.66 o 
   2  10   4       50.33       52.44      1.59 o 
   3  10   4       60.31       56.86      2.30 o 
   4  10   4        7.53        7.43      0.97 o 
   5  10   4        2.62        2.39      0.80 o 
   6  10   4        0.17       -0.53      0.80 o 
   7  10   4       14.47       16.80      1.50 o 
  -5  -8   5       20.81       23.47      1.19 o 
  -4  -8   5       21.89       24.94      1.50 o 
  -3  -8   5        4.15        3.36      0.80 o 
  -2  -8   5        2.57        2.21      0.71 o 
  -1  -8   5       28.31       33.65      1.30 o 
   0  -8   5       20.45       18.72      1.02 o 
  -6  -7   5        0.41       -0.16      1.06 o 
  -5  -7   5        4.54        5.46      0.93 o 
  -4  -7   5       25.52       23.99      1.10 o 
  -3  -7   5      160.55      149.36      3.80 o 
  -2  -7   5        7.52        6.10      0.88 o 
   0  -7   5        6.74        7.15      0.54 o 
   1  -7   5       72.98       71.72      1.82 o 
   2  -7   5       82.73       83.98      2.08 o 
  -7  -6   5       87.33       98.25      2.44 o 
  -6  -6   5        3.44        2.30      0.64 o 
  -5  -6   5       10.04       11.51      0.93 o 
  -4  -6   5      180.89      191.84      3.24 o 
  -3  -6   5        3.70        5.94      0.70 o 
  -2  -6   5        2.35        0.44      0.53 o 
  -1  -6   5       30.21       28.39      1.50 o 
   0  -6   5      100.00       95.69      1.58 o 
   1  -6   5        0.60        0.35      0.35 o 
   2  -6   5       36.50       37.15      1.31 o 
   3  -6   5       36.46       37.19      1.68 o 
   4  -6   5       17.27       17.73      1.04 o 
  -8  -5   5       20.72       23.35      1.50 o 
  -7  -5   5       71.69       79.81      2.39 o 
  -6  -5   5       11.69       10.71      0.80 o 
  -5  -5   5      118.01      126.34      2.52 o 
  -4  -5   5      315.01      303.18      4.27 o 
  -3  -5   5       58.52       54.84      1.52 o 
  -2  -5   5        0.28        0.50      0.49 o 
  -1  -5   5       11.84       11.90      0.62 o 
   0  -5   5       27.54       26.94      0.85 o 
   1  -5   5      465.62      450.57      4.32 o 
   2  -5   5      323.08      319.70      5.04 o 
   3  -5   5       11.67       11.93      1.33 o 
   4  -5   5        4.63        3.73      0.64 o 
   5  -5   5       19.01       18.54      2.65 o 
  -8  -4   5        0.42       -1.53      1.02 o 
  -7  -4   5       38.51       41.64      1.47 o 
  -6  -4   5       22.08       22.39      1.55 o 
  -5  -4   5       22.74       25.04      1.81 o 
  -4  -4   5      263.64      251.73      3.65 o 
  -3  -4   5      113.78      104.95      2.05 o 
  -2  -4   5       96.13       97.83      1.87 o 
  -1  -4   5       22.09       21.77      0.65 o 
   0  -4   5        0.01       -0.44      0.35 o 
   1  -4   5      409.81      389.21      4.78 o 
   2  -4   5      168.61      168.39      2.72 o 
   3  -4   5       55.47       54.41      1.50 o 
   4  -4   5       27.10       27.24      1.10 o 
   5  -4   5       77.96       81.13      2.03 o 
   6  -4   5        1.01        0.83      0.55 o 
  -8  -3   5       24.10       27.63      1.27 o 
  -7  -3   5       33.54       33.72      1.34 o 
  -6  -3   5       86.20       83.92      3.54 o 
  -5  -3   5      181.71      169.97      2.88 o 
  -4  -3   5      276.44      278.14      3.86 o 
  -3  -3   5       61.23       61.52      1.49 o 
  -2  -3   5      355.43      351.35      4.10 o 
  -1  -3   5      354.64      331.47      4.17 o 
   0  -3   5       69.19       67.66      1.09 o 
   1  -3   5      106.42      106.10      1.47 o 
   2  -3   5        0.05        1.04      0.47 o 
   3  -3   5      761.57      733.34      8.10 o 
   4  -3   5      111.77      108.40      2.18 o 
   5  -3   5       28.77       28.49      1.15 o 
   6  -3   5       96.59       98.54      2.27 o 
  -8  -2   5       61.74       64.77      1.85 o 
  -7  -2   5       12.03       11.83      0.93 o 
  -6  -2   5        6.10        4.39      0.80 o 
  -5  -2   5       62.29       59.81      1.68 o 
  -4  -2   5      632.27      615.03     15.17 o 
  -3  -2   5       53.34       60.28      1.38 o 
  -2  -2   5      679.24      679.23      5.81 o 
  -1  -2   5       71.56       77.99      1.14 o 
   0  -2   5       48.73       52.50      0.97 o 
   1  -2   5       37.63       33.81      0.97 o 
   2  -2   5      137.00      120.12      2.03 o 
   3  -2   5        1.56        1.11      0.44 o 
   4  -2   5      135.72      138.88      2.43 o 
   5  -2   5        5.17        4.68      0.57 o 
   6  -2   5      132.17      129.06      2.56 o 
   7  -2   5       15.63       19.92      1.06 o 
  -8  -1   5       60.59       59.53      1.76 o 
  -7  -1   5       10.73       10.47      0.85 o 
  -6  -1   5       25.40       26.19      1.08 o 
  -5  -1   5      108.73      102.06      2.00 o 
  -4  -1   5       83.93       79.99      2.17 o 
  -3  -1   5      103.49      105.74      1.45 o 
  -2  -1   5      873.24      944.51      9.60 o 
  -1  -1   5      141.17      151.85      1.71 o 
   0  -1   5      689.35      686.22      5.72 o 
   1  -1   5       19.74       17.42      0.41 o 
   2  -1   5       17.92       11.71      0.62 o 
   3  -1   5        7.33        7.69      0.62 o 
   4  -1   5      313.46      296.75      7.87 o 
   5  -1   5       48.88       47.09      1.33 o 
   6  -1   5       90.98       91.98      2.01 o 
   7  -1   5       35.60       34.69      1.30 o 
   8  -1   5      106.95      112.30      2.52 o 
  -8   0   5       99.67      106.74      3.71 o 
  -7   0   5      112.95      124.69      3.98 o 
  -6   0   5        0.65        0.03      0.44 o 
  -5   0   5       69.75       72.50      1.66 o 
  -4   0   5       17.30       16.44      0.88 o 
  -3   0   5      395.85      398.54      3.71 o 
  -2   0   5      459.21      474.80      4.21 o 
  -1   0   5      231.83      230.92      2.31 o 
   0   0   5      751.98      754.56      6.23 o 
   1   0   5     2058.16     2099.17     15.39 o 
   2   0   5      492.61      566.21     10.74 o 
   3   0   5      124.14      113.51      1.88 o 
   4   0   5      466.85      485.66      5.59 o 
   5   0   5       33.59       40.29      1.37 o 
   6   0   5      747.31      696.97      7.87 o 
   7   0   5        0.24       -0.16      0.42 o 
   8   0   5       10.11       11.88      1.68 o 
  -7   1   5        9.31        8.31      1.15 o 
  -6   1   5       18.02       19.54      1.41 o 
  -5   1   5        8.08        6.70      0.59 o 
  -4   1   5       90.43       82.24      1.28 o 
  -3   1   5       92.36       97.53      1.36 o 
  -2   1   5        0.08        0.49      0.21 o 
  -1   1   5      680.75      713.90      5.93 o 
   0   1   5     2042.72     2047.32     15.84 o 
   1   1   5      535.36      603.33      6.07 o 
   2   1   5      530.77      605.12      6.16 o 
   3   1   5      693.58      648.30      5.47 o 
   4   1   5       68.72       66.24      1.44 o 
   5   1   5      190.41      186.28      2.81 o 
   6   1   5       51.61       50.80      1.40 o 
   7   1   5        4.96        5.52      0.64 o 
   8   1   5       12.16       13.97      1.02 o 
   9   1   5       12.26       12.38      1.41 o 
  -7   2   5       68.09       71.90      2.74 o 
  -6   2   5        1.13        0.53      0.62 o 
  -5   2   5       10.93       11.86      0.70 o 
  -4   2   5        8.91       11.25      0.74 o 
  -3   2   5      294.75      284.90      2.85 o 
  -2   2   5      220.85      212.06      2.57 o 
  -1   2   5      319.21      304.49      2.82 o 
   0   2   5       89.42       92.34      1.82 o 
   1   2   5      126.10      135.09      1.48 o 
   2   2   5       16.46       12.03      0.43 o 
   3   2   5        3.23        4.79      0.33 o 
   4   2   5        3.49        4.07      0.36 o 
   5   2   5       45.40       45.11      1.22 o 
   6   2   5      358.13      347.15      4.43 o 
   7   2   5       65.77       61.50      1.55 o 
   8   2   5       10.71       10.88      1.15 o 
   9   2   5        9.22       11.76      1.24 o 
  -7   3   5        3.16        1.95      0.80 o 
  -6   3   5        6.32        5.31      0.88 o 
  -5   3   5       10.81       12.20      0.75 o 
  -4   3   5        0.03        0.56      0.40 o 
  -3   3   5       58.48       52.83      1.34 o 
  -2   3   5        7.83        8.96      1.33 o 
  -1   3   5       38.88       43.74      1.59 o 
   0   3   5      339.94      367.67      4.28 o 
   1   3   5      638.87      675.39      7.51 o 
   2   3   5       10.48       17.64      0.49 o 
   3   3   5       13.73       19.22      0.55 o 
   4   3   5       43.04       42.08      0.86 o 
   5   3   5      333.04      332.28      3.30 o 
   6   3   5      241.22      231.18      4.42 o 
   7   3   5      146.93      144.30      2.49 o 
   8   3   5      149.05      157.06      4.16 o 
   9   3   5        5.87        6.99      1.15 o 
  -6   4   5       21.40       18.64      0.91 o 
  -5   4   5       45.28       46.99      1.41 o 
  -4   4   5        0.01       -0.11      0.34 o 
  -3   4   5      148.10      149.31      4.69 o 
  -2   4   5        0.90        1.22      0.40 o 
  -1   4   5      200.94      180.35      2.66 o 
   0   4   5        1.08        3.58      0.93 o 
   1   4   5      569.69      563.76      6.16 o 
   2   4   5       44.79       46.86      0.76 o 
   3   4   5      249.80      254.14      2.57 o 
   4   4   5      121.79      146.07      1.78 o 
   5   4   5       22.56       24.74      0.71 o 
   6   4   5      100.84       96.16      1.50 o 
   7   4   5      190.84      196.59      4.42 o 
   8   4   5        8.93        8.93      1.06 o 
   9   4   5       20.73       19.99      1.41 o 
  -5   5   5        3.95        3.75      0.51 o 
  -4   5   5      127.98      123.45      3.71 o 
  -3   5   5        0.10        3.01      0.80 o 
  -2   5   5       66.46       64.38      1.56 o 
  -1   5   5      264.90      257.10      3.53 o 
   0   5   5      245.77      246.50      3.34 o 
   1   5   5        8.16        5.76      0.51 o 
   2   5   5      361.56      383.05      4.56 o 
   3   5   5       37.96       32.60      0.74 o 
   4   5   5      143.93      147.66      1.83 o 
   5   5   5       66.26       67.37      1.19 o 
   6   5   5       34.04       38.59      0.94 o 
   7   5   5       12.54       13.49      1.11 o 
   8   5   5        6.75        7.52      0.97 o 
   9   5   5        8.13        9.02      0.97 o 
  -5   6   5       20.94       20.25      1.50 o 
  -4   6   5        6.05        5.08      1.15 o 
  -3   6   5       45.23       37.24      1.68 o 
  -2   6   5        0.32        0.08      1.06 o 
  -1   6   5        7.00        8.03      1.19 o 
   0   6   5       67.56       66.82      1.56 o 
   1   6   5        1.51       -0.36      0.35 o 
   2   6   5      547.32      568.43      6.44 o 
   3   6   5       20.11       17.99      0.87 o 
   4   6   5      103.94      105.80      2.68 o 
   5   6   5        0.14       -0.06      0.31 o 
   6   6   5        2.61        3.80      0.62 o 
   7   6   5        5.50        3.13      0.50 o 
   8   6   5       12.76       11.84      0.93 o 
   9   6   5        6.97        6.37      0.97 o 
  -4   7   5       53.28       41.65      2.21 o 
  -3   7   5      183.70      172.66      3.80 o 
  -2   7   5       14.61       12.25      1.19 o 
  -1   7   5       17.45       17.46      0.87 o 
   0   7   5       59.77       58.44      1.50 o 
   1   7   5       32.86       31.40      1.09 o 
   2   7   5      254.84      249.73      3.53 o 
   3   7   5       25.59       27.26      1.03 o 
   4   7   5      514.32      523.85      6.22 o 
   5   7   5      168.44      161.83      3.89 o 
   6   7   5       32.39       32.38      1.04 o 
   7   7   5        0.00        0.35      0.37 o 
   8   7   5       71.88       64.10      1.68 o 
   9   7   5        7.73        7.75      0.74 o 
  -3   8   5       96.80       92.53      2.18 o 
  -2   8   5        6.12        6.08      0.88 o 
  -1   8   5       16.65       15.13      0.85 o 
   0   8   5       15.87       12.97      1.59 o 
   1   8   5        0.55        0.29      0.40 o 
   2   8   5       32.56       30.43      1.28 o 
   3   8   5      212.34      217.99      3.35 o 
   4   8   5       10.75       13.05      0.81 o 
   5   8   5      189.57      189.51      4.42 o 
   6   8   5      116.89      110.81      3.27 o 
   7   8   5       79.87       91.00      3.10 o 
   8   8   5        0.68       -0.23      0.42 o 
  -1   9   5        0.26        0.48      0.53 o 
   0   9   5       17.22       20.47      0.99 o 
   1   9   5       32.55       28.17      1.19 o 
   2   9   5       32.68       32.98      1.25 o 
   3   9   5        2.82        2.08      0.51 o 
   4   9   5       29.13       33.25      1.77 o 
   5   9   5       32.49       33.34      1.77 o 
   6   9   5        2.62        6.10      0.97 o 
   7   9   5       17.14       19.99      1.50 o 
   8   9   5        9.60       12.38      1.41 o 
   1  10   5       16.11       16.61      0.93 o 
   2  10   5        8.18        8.47      1.02 o 
   3  10   5        3.85        3.05      0.80 o 
   4  10   5        3.44        3.63      0.80 o 
   5  10   5        3.72        2.39      0.80 o 
   6  10   5       20.27       22.02      1.50 o 
   7  10   5       21.56       21.22      1.59 o 
  -3  -8   6       14.54       16.18      1.24 o 
  -2  -8   6        0.25        0.62      0.62 o 
  -5  -7   6        5.09        3.27      0.67 o 
  -4  -7   6       35.99       39.71      1.95 o 
  -3  -7   6        0.29        0.00      0.62 o 
  -2  -7   6       15.46       15.74      1.15 o 
  -1  -7   6       14.56       15.05      0.93 o 
   0  -7   6        7.91        7.00      0.78 o 
   1  -7   6       29.16       30.96      1.19 o 
  -6  -6   6       23.20       18.37      1.14 o 
  -5  -6   6       17.06       15.06      0.95 o 
  -4  -6   6       12.06       12.28      0.88 o 
  -3  -6   6        1.47        1.59      0.62 o 
  -2  -6   6       49.61       51.11      2.12 o 
  -1  -6   6       12.60       11.23      0.97 o 
   0  -6   6       29.07       27.34      0.86 o 
   1  -6   6       12.88       14.58      0.68 o 
   2  -6   6        4.48        4.24      0.64 o 
   3  -6   6        4.37        5.16      0.68 o 
  -7  -5   6        8.64        7.61      1.46 o 
  -6  -5   6        0.09       -0.19      0.52 o 
  -5  -5   6       71.41       74.62      1.97 o 
  -4  -5   6       11.44        6.42      0.93 o 
  -3  -5   6        2.72        1.93      0.93 o 
  -2  -5   6      126.59      130.62      3.36 o 
  -1  -5   6       38.45       37.14      1.68 o 
   0  -5   6       25.10       24.67      0.79 o 
   1  -5   6       11.46       11.25      0.59 o 
   2  -5   6       54.52       54.97      1.55 o 
   3  -5   6        0.45        0.23      0.71 o 
   4  -5   6        3.58        4.10      0.64 o 
  -7  -4   6       25.25       26.84      1.27 o 
  -6  -4   6       76.98       79.96      2.06 o 
  -5  -4   6       14.44       13.93      0.93 o 
  -4  -4   6        6.35        5.66      1.15 o 
  -3  -4   6       66.44       79.35      3.45 o 
  -2  -4   6        9.56        9.63      0.70 o 
  -1  -4   6      199.57      194.24      2.74 o 
   0  -4   6       98.09       92.07      1.45 o 
   1  -4   6      195.56      185.83      3.67 o 
   2  -4   6        0.08        1.67      2.30 o 
   3  -4   6      185.47      180.18      3.80 o 
   4  -4   6       30.74       31.16      1.21 o 
   5  -4   6       26.46       26.30      1.17 o 
  -7  -3   6       10.66       11.37      0.97 o 
  -6  -3   6       84.62       91.18      3.01 o 
  -5  -3   6       38.79       37.38      1.32 o 
  -4  -3   6      248.21      244.02      3.61 o 
  -3  -3   6       24.39       24.65      1.01 o 
  -2  -3   6      246.80      247.09      3.43 o 
  -1  -3   6       17.04       18.35      0.63 o 
   0  -3   6      840.29      797.03     23.08 o 
   1  -3   6      777.28      777.72      6.53 o 
   2  -3   6      332.72      325.33      4.31 o 
   3  -3   6      179.23      181.68      2.97 o 
   4  -3   6      125.49      117.26      2.34 o 
   5  -3   6       13.42       13.57      0.87 o 
   6  -3   6        0.44       -0.15      1.11 o 
  -8  -2   6        3.54        4.47      2.08 o 
  -7  -2   6       14.55       16.25      0.97 o 
  -6  -2   6       29.60       26.65      1.14 o 
  -5  -2   6      288.97      270.87     10.26 o 
  -4  -2   6       67.80       67.70      1.64 o 
  -3  -2   6      179.36      183.80      2.80 o 
  -2  -2   6       35.49       30.84      0.77 o 
  -1  -2   6       71.70       69.13      1.34 o 
   0  -2   6      148.76      136.71      1.70 o 
   1  -2   6      236.28      255.40      2.64 o 
   2  -2   6      524.12      500.03      5.81 o 
   3  -2   6        5.20        5.56      0.62 o 
   4  -2   6       97.89       98.87      2.03 o 
   5  -2   6        8.73        8.87      0.76 o 
   6  -2   6       50.69       50.81      3.05 o 
   7  -2   6        1.90        0.71      0.55 o 
  -7  -1   6       10.41       11.03      0.84 o 
  -6  -1   6       52.78       55.51      1.95 o 
  -5  -1   6      255.98      274.83      4.20 o 
  -4  -1   6        0.72        1.69      0.53 o 
  -3  -1   6       13.18        9.87      0.53 o 
  -2  -1   6        3.18        4.79      0.41 o 
  -1  -1   6        2.26        1.16      0.55 o 
   0  -1   6        6.93        7.79      0.54 o 
   1  -1   6        1.09        0.97      0.23 o 
   2  -1   6      139.34      129.49      3.23 o 
   3  -1   6       71.27       63.45      1.50 o 
   4  -1   6      225.46      231.98      3.37 o 
   5  -1   6       28.95       26.28      1.06 o 
   6  -1   6      181.82      177.84      5.79 o 
   7  -1   6       98.03       95.16      2.20 o 
  -7   0   6        8.23        9.55      1.24 o 
  -6   0   6       15.59       19.72      1.59 o 
  -5   0   6       34.00       29.49      1.06 o 
  -4   0   6       30.86       36.45      1.24 o 
  -3   0   6      301.55      301.45      3.08 o 
  -2   0   6       14.48       16.96      0.60 o 
  -1   0   6      157.91      163.60      1.88 o 
   0   0   6      238.08      244.05      2.46 o 
   1   0   6        0.10        2.96      0.27 o 
   2   0   6        3.11        4.25      0.62 o 
   3   0   6      300.15      310.89      3.94 o 
   4   0   6        6.79        7.48      0.69 o 
   5   0   6      229.07      221.33      3.34 o 
   6   0   6        5.60        4.87      0.62 o 
   7   0   6      294.90      288.91      6.46 o 
   8   0   6        3.29        4.98      0.68 o 
  -7   1   6       10.05       13.09      1.33 o 
  -6   1   6       20.97       22.90      1.59 o 
  -5   1   6        2.07        1.50      0.71 o 
  -4   1   6      317.55      309.51      5.97 o 
  -3   1   6      159.85      168.91      2.01 o 
  -2   1   6       90.93       92.13      1.62 o 
  -1   1   6        4.25        2.12      0.28 o 
   0   1   6      504.93      517.83      5.66 o 
   1   1   6       72.80       79.47      1.11 o 
   2   1   6       41.73       46.65      0.81 o 
   3   1   6       13.35       21.28      0.87 o 
   4   1   6       81.23       85.96      1.75 o 
   5   1   6      196.92      175.72      2.78 o 
   6   1   6        0.44       -0.22      0.44 o 
   7   1   6        1.63        2.12      0.62 o 
   8   1   6        1.54        0.48      0.47 o 
  -7   2   6       12.15       12.29      1.24 o 
  -6   2   6        7.66        7.69      1.06 o 
  -5   2   6       20.45       18.66      1.33 o 
  -4   2   6        6.55        7.52      0.64 o 
  -3   2   6        7.21        7.90      0.65 o 
  -2   2   6      246.78      230.24      3.16 o 
  -1   2   6      352.78      356.92      5.29 o 
   0   2   6       91.98       98.99      1.12 o 
   1   2   6      247.87      296.19      3.72 o 
   2   2   6      257.67      270.35      2.66 o 
   3   2   6        2.14        1.88      0.29 o 
   4   2   6       59.17       58.28      1.41 o 
   5   2   6      194.93      178.91      2.75 o 
   6   2   6      129.29      140.68      2.50 o 
   7   2   6        0.14       -0.75      0.53 o 
   8   2   6        6.40        6.38      0.70 o 
   9   2   6       14.03       13.27      1.41 o 
  -6   3   6       15.21       13.00      1.15 o 
  -5   3   6       22.30       24.79      1.03 o 
  -4   3   6       40.32       37.69      1.22 o 
  -3   3   6      268.39      267.23      4.20 o 
  -2   3   6       12.99       12.76      0.74 o 
  -1   3   6      138.61      143.96      2.31 o 
   0   3   6      423.96      406.65      4.78 o 
   1   3   6      103.51       92.21      2.07 o 
   2   3   6      437.48      409.68      3.74 o 
   3   3   6       84.47       77.69      1.15 o 
   4   3   6       51.13       52.08      0.97 o 
   5   3   6       22.86       19.92      0.91 o 
   6   3   6      126.20      122.59      2.96 o 
   7   3   6       58.94       62.99      1.59 o 
   8   3   6       11.43        9.37      1.15 o 
   9   3   6        2.76        1.86      0.88 o 
  -6   4   6       15.65       19.81      1.33 o 
  -5   4   6       17.74       14.80      0.84 o 
  -4   4   6       92.09       96.17      2.79 o 
  -3   4   6       63.14       61.02      1.53 o 
  -2   4   6       98.37       94.34      1.91 o 
  -1   4   6      203.56      190.66      2.84 o 
   0   4   6      244.46      259.58      3.47 o 
   1   4   6      196.75      184.85      2.68 o 
   2   4   6       25.91       30.25      0.66 o 
   3   4   6      487.33      485.74      4.95 o 
   4   4   6      175.89      177.61      2.10 o 
   5   4   6      752.66      735.15      8.19 o 
   6   4   6      144.77      138.51      1.88 o 
   7   4   6      350.24      334.63      4.43 o 
   8   4   6        3.46        3.10      0.88 o 
   9   4   6       22.50       24.50      1.59 o 
  -5   5   6        0.32       -0.32      0.40 o 
  -4   5   6       27.71       27.19      1.09 o 
  -3   5   6        6.02        5.62      0.62 o 
  -2   5   6       72.47       71.99      1.68 o 
  -1   5   6        7.01        5.88      0.59 o 
   0   5   6      415.39      415.55      5.06 o 
   1   5   6       31.34       37.19      1.15 o 
   2   5   6      141.90      147.83      3.58 o 
   3   5   6        4.32        3.20      0.71 o 
   4   5   6       24.72       24.65      0.72 o 
   5   5   6      422.39      418.84      4.08 o 
   6   5   6       49.34       51.22      1.34 o 
   7   5   6      118.68      115.94      3.18 o 
   8   5   6        2.17        2.03      0.71 o 
   9   5   6       12.03        9.99      1.15 o 
  -4   6   6        1.30        0.68      0.47 o 
  -3   6   6      161.23      143.01      2.69 o 
  -2   6   6       65.11       63.90      1.65 o 
  -1   6   6       63.78       58.15      1.52 o 
   0   6   6       22.98       22.76      0.96 o 
   1   6   6       12.51       10.02      0.70 o 
   2   6   6        0.34        0.44      0.62 o 
   3   6   6       15.71       21.39      0.91 o 
   4   6   6        4.28        4.34      0.66 o 
   5   6   6       16.73       14.82      0.61 o 
   6   6   6       22.87       23.71      0.91 o 
   7   6   6       34.39       31.51      1.09 o 
   8   6   6       42.65       42.36      1.86 o 
   9   6   6       10.63       12.29      1.15 o 
  -3   7   6       29.08       21.60      1.24 o 
  -2   7   6        5.76        3.92      0.57 o 
  -1   7   6        7.89        8.05      1.19 o 
   0   7   6       22.84       21.26      0.97 o 
   1   7   6       60.41       59.08      1.53 o 
   2   7   6        1.13        0.52      0.42 o 
   3   7   6      104.93      108.25      2.12 o 
   4   7   6        2.00        1.92      0.51 o 
   5   7   6        0.46        0.93      0.45 o 
   6   7   6        1.89        0.80      0.62 o 
   7   7   6       14.47       13.31      0.84 o 
   8   7   6       35.28       35.75      1.25 o 
   9   7   6        2.65        1.24      0.80 o 
  -2   8   6        5.34        5.66      0.64 o 
  -1   8   6        0.84       -0.19      0.44 o 
   0   8   6       56.73       54.21      1.56 o 
   1   8   6      114.14      107.24      2.21 o 
   2   8   6       28.71       26.60      1.08 o 
   3   8   6       77.70       79.81      1.84 o 
   4   8   6      189.31      197.59      3.22 o 
   5   8   6       12.26       10.70      0.97 o 
   6   8   6        2.56        2.03      0.71 o 
   7   8   6       19.17       16.01      1.33 o 
   8   8   6        3.57        4.86      0.97 o 
  -1   9   6        2.84        2.17      0.55 o 
   0   9   6        5.09        6.45      0.70 o 
   1   9   6       41.08       40.92      1.37 o 
   2   9   6       12.44       14.05      0.87 o 
   3   9   6        7.20        9.64      1.37 o 
   4   9   6       33.72       38.91      2.87 o 
   5   9   6       33.78       36.52      1.86 o 
   6   9   6       18.90       21.05      1.50 o 
   7   9   6        0.15       -0.09      0.62 o 
   8   9   6        1.94        0.44      0.80 o 
   1  10   6       12.39       13.55      0.89 o 
   2  10   6       24.26       27.23      1.18 o 
   3  10   6        0.10       -0.05      0.51 o 
   4  10   6       67.52       76.23      2.83 o 
   5  10   6        1.16        0.18      0.62 o 
   6  10   6       32.20       40.06      2.03 o 
  -4  -7   7       39.31       38.11      1.95 o 
  -3  -7   7        6.52        6.54      1.06 o 
  -2  -7   7       18.91       17.95      1.41 o 
  -1  -7   7        2.34        2.18      1.46 o 
   0  -7   7       78.18       78.44      2.70 o 
  -5  -6   7       78.38       86.48      2.29 o 
  -4  -6   7        2.14        0.80      0.62 o 
  -3  -6   7        3.37        1.50      0.71 o 
  -2  -6   7       37.29       34.84      1.77 o 
   0  -6   7       26.65       30.37      1.21 o 
   1  -6   7        1.18        1.05      1.06 o 
   2  -6   7       20.18       17.95      1.02 o 
  -6  -5   7        1.82        2.70      0.72 o 
  -5  -5   7        0.06       -0.69      1.15 o 
  -4  -5   7        0.25       -0.10      0.47 o 
  -3  -5   7      201.18      198.71      4.51 o 
  -2  -5   7        4.22        4.51      0.80 o 
  -1  -5   7       16.05       13.62      1.15 o 
   0  -5   7        0.08       -0.15      0.45 o 
   1  -5   7       64.50       65.87      1.39 o 
   2  -5   7       88.96       81.77      1.99 o 
   3  -5   7        1.06        0.08      0.49 o 
   4  -5   7       71.91       76.87      2.08 o 
  -7  -4   7        1.64        0.59      0.61 o 
  -6  -4   7       19.32       23.17      1.41 o 
  -5  -4   7       63.30       58.43      1.76 o 
  -4  -4   7        7.83        8.75      0.80 o 
  -3  -4   7      171.99      167.48      2.90 o 
  -2  -4   7       77.78       72.87      2.30 o 
  -1  -4   7      180.15      172.71      3.98 o 
   0  -4   7        0.18        0.94      0.32 o 
   1  -4   7        2.23        2.16      0.40 o 
   2  -4   7        2.97        2.63      0.51 o 
   3  -4   7       47.67       49.35      1.52 o 
   4  -4   7        2.08        2.06      1.86 o 
   5  -4   7       21.73       23.33      1.64 o 
  -7  -3   7       20.74       21.73      3.27 o 
  -6  -3   7       64.18       63.96      1.85 o 
  -5  -3   7       52.44       45.37      1.49 o 
  -4  -3   7        2.97        3.80      0.64 o 
  -3  -3   7       13.94       15.00      0.87 o 
  -2  -3   7      228.14      227.92      3.34 o 
  -1  -3   7       17.03       19.01      0.74 o 
   0  -3   7       39.20       37.50      0.91 o 
   1  -3   7       78.99       72.86      1.30 o 
   2  -3   7      436.83      417.27      5.25 o 
   3  -3   7       40.00       36.18      1.25 o 
   4  -3   7       15.61       15.26      1.28 o 
   5  -3   7       20.39       18.19      0.99 o 
   6  -3   7       31.44       31.00      2.17 o 
  -7  -2   7        4.15        5.05      0.72 o 
  -6  -2   7        3.28        2.58      0.57 o 
  -5  -2   7       29.92       27.85      1.13 o 
  -4  -2   7        6.86        8.04      2.03 o 
  -3  -2   7       23.68       27.04      1.06 o 
  -2  -2   7       22.26       24.56      1.05 o 
  -1  -2   7       46.57       42.48      0.93 o 
   0  -2   7      602.80      612.85      9.46 o 
   1  -2   7       38.53       29.97      0.83 o 
   2  -2   7       87.03       86.24      1.81 o 
   3  -2   7        9.06        8.46      0.74 o 
   4  -2   7       32.00       29.64      1.18 o 
   5  -2   7      110.30      105.94      2.30 o 
   6  -2   7        0.03       -0.22      0.62 o 
  -7  -1   7       35.73       37.50      2.30 o 
  -6  -1   7      121.98      111.51      2.36 o 
  -5  -1   7       50.43       56.27      1.77 o 
  -4  -1   7        6.94        8.67      0.72 o 
  -3  -1   7       16.53       15.90      0.80 o 
  -2  -1   7        0.92        0.42      0.31 o 
  -1  -1   7      551.18      514.62      4.70 o 
   0  -1   7     1211.61     1229.15     12.55 o 
   1  -1   7      108.32      101.79      1.45 o 
   2  -1   7      100.29      106.59      2.43 o 
   3  -1   7      202.33      189.29      2.97 o 
   4  -1   7      124.21      120.87      2.31 o 
   5  -1   7       11.05        9.35      0.76 o 
   6  -1   7        2.53        3.20      0.62 o 
   7  -1   7       20.54       20.25      1.06 o 
  -7   0   7       11.92       10.17      1.41 o 
  -6   0   7      170.94      181.73      4.95 o 
  -5   0   7        0.92       -0.09      0.80 o 
  -4   0   7      145.50      140.82      2.42 o 
  -3   0   7        1.07        0.78      0.52 o 
  -2   0   7       73.65       69.06      1.75 o 
  -1   0   7       34.20       29.58      0.75 o 
   0   0   7       59.97       53.48      1.27 o 
   1   0   7      158.40      162.84      1.59 o 
   2   0   7        0.34        1.99      0.66 o 
   3   0   7      232.39      240.29      3.94 o 
   4   0   7      115.41      109.36      2.13 o 
   5   0   7      216.29      205.19      3.28 o 
   6   0   7       61.61       55.66      1.59 o 
   7   0   7        0.58        0.39      0.53 o 
   8   0   7       37.27       41.48      1.52 o 
  -7   1   7       16.20       17.33      1.50 o 
  -6   1   7       25.91       26.26      1.77 o 
  -5   1   7       66.35       64.03      2.56 o 
  -4   1   7       44.81       43.51      2.03 o 
  -3   1   7      124.67      124.23      2.24 o 
  -2   1   7      124.18      125.55      1.96 o 
  -1   1   7      954.84      972.68     12.17 o 
   0   1   7        4.97        8.57      0.39 o 
   1   1   7       24.21       25.49      0.67 o 
   2   1   7      231.64      220.69      2.36 o 
   3   1   7       65.02       55.26      1.37 o 
   4   1   7      244.87      219.80      3.19 o 
   5   1   7       33.79       30.62      1.12 o 
   6   1   7      159.02      150.38      2.72 o 
   7   1   7        2.07        2.59      0.57 o 
   8   1   7        4.77        6.04      0.74 o 
  -6   2   7       15.70       15.74      1.33 o 
  -5   2   7       85.66       80.21      2.83 o 
  -4   2   7       38.62       37.91      1.25 o 
  -3   2   7      223.89      227.68      3.63 o 
  -2   2   7       11.43       11.98      0.93 o 
  -1   2   7      129.54      125.61      2.19 o 
   0   2   7       22.90       27.79      0.52 o 
   1   2   7      439.15      452.15      4.14 o 
   2   2   7      171.52      190.45      2.43 o 
   3   2   7       47.10       50.90      0.96 o 
   4   2   7      160.12      142.46      2.37 o 
   5   2   7       71.91       63.86      1.56 o 
   6   2   7      391.82      372.14      4.91 o 
   7   2   7       12.57       13.02      0.84 o 
   8   2   7       96.15      100.49      2.27 o 
  -6   3   7        0.85       -1.06      0.71 o 
  -5   3   7      141.03      143.09      3.98 o 
  -4   3   7       25.63       23.20      0.99 o 
  -3   3   7      156.37      150.82      2.62 o 
  -2   3   7        6.11        7.95      0.72 o 
  -1   3   7      284.06      281.04      3.78 o 
   0   3   7        0.33        0.62      0.44 o 
   1   3   7      939.45      980.78      8.08 o 
   2   3   7       33.74       38.46      0.81 o 
   3   3   7      461.32      455.90      4.21 o 
   4   3   7       36.95       36.43      0.85 o 
   5   3   7       12.90       10.64      0.74 o 
   6   3   7      119.05      117.39      3.23 o 
   7   3   7      145.79      146.65      2.83 o 
   8   3   7       10.51       10.52      1.24 o 
   9   3   7        9.62       10.44      1.24 o 
  -5   4   7       10.93       10.37      0.74 o 
  -4   4   7       10.72       10.17      0.75 o 
  -3   4   7       12.25       10.99      1.33 o 
  -2   4   7      154.16      142.93      2.53 o 
  -1   4   7      546.92      524.45      8.31 o 
   0   4   7        3.80        2.91      0.52 o 
   1   4   7      160.36      162.42      2.58 o 
   2   4   7      115.84      122.84      2.14 o 
   3   4   7      209.54      198.61      2.55 o 
   4   4   7      104.89      109.68      1.56 o 
   5   4   7        1.19        0.57      0.38 o 
   6   4   7      352.81      355.73      4.63 o 
   7   4   7       25.85       24.07      1.06 o 
   8   4   7        4.03        3.18      0.88 o 
   9   4   7       30.79       32.54      1.95 o 
  -5   5   7       20.11       18.60      1.95 o 
  -4   5   7       11.80       10.40      0.78 o 
  -3   5   7       16.40       14.66      0.84 o 
  -2   5   7      157.06      143.97      5.66 o 
  -1   5   7       11.18       11.07      0.78 o 
   0   5   7        5.46        9.43      0.68 o 
   1   5   7       83.89       73.57      1.65 o 
   2   5   7       81.15       75.61      1.67 o 
   3   5   7       87.62       88.93      1.82 o 
   4   5   7       60.85       62.81      1.51 o 
   5   5   7       64.85       59.12      1.16 o 
   6   5   7      171.10      169.61      4.16 o 
   7   5   7       20.35       17.24      1.15 o 
   8   5   7        0.30        0.35      0.62 o 
   9   5   7       58.06       61.28      2.48 o 
  -4   6   7       12.82       12.77      0.84 o 
  -3   6   7        3.87        4.96      0.62 o 
  -2   6   7       17.53       17.05      0.93 o 
  -1   6   7       76.25       73.59      1.77 o 
   0   6   7       30.47       25.48      1.02 o 
   1   6   7       13.77       14.06      1.41 o 
   2   6   7       69.65       63.68      1.56 o 
   3   6   7        0.70        2.50      1.77 o 
   4   6   7      774.65      769.88      8.56 o 
   5   6   7      105.89      107.12      2.18 o 
   6   6   7      130.75      134.27      2.46 o 
   7   6   7        3.28        2.17      0.44 o 
   8   6   7       67.15       72.07      2.56 o 
   9   6   7       55.19       58.37      2.39 o 
  -3   7   7       40.73       41.20      1.46 o 
  -2   7   7        7.92        9.04      0.80 o 
  -1   7   7       35.04       37.08      2.83 o 
   0   7   7        0.02       -0.60      0.40 o 
   1   7   7        6.39        6.81      0.68 o 
   2   7   7        0.28        0.43      0.42 o 
   3   7   7       62.72       64.36      1.99 o 
   4   7   7       42.27       41.45      1.81 o 
   5   7   7        3.37        2.52      0.57 o 
   6   7   7      133.97      134.24      3.54 o 
  -2   8   7        1.11        0.20      0.51 o 
  -1   8   7        0.36       -0.27      0.40 o 
   0   8   7       18.99       20.48      1.02 o 
   1   8   7        3.15        3.13      0.66 o 
   2   8   7      114.36      119.77      2.44 o 
   3   8   7       75.69       75.65      1.90 o 
   4   8   7        0.49        0.50      0.45 o 
   5   8   7        7.29        8.47      0.83 o 
   6   8   7        0.97        0.35      0.62 o 
   7   8   7        1.69        2.48      0.80 o 
   8   8   7        2.05        1.77      0.80 o 
  -1   9   7        6.14        6.21      0.80 o 
   0   9   7       19.34       19.59      1.02 o 
   1   9   7        6.13        6.68      1.46 o 
   2   9   7       48.81       51.27      1.90 o 
   3   9   7       53.74       54.67      1.68 o 
   4   9   7        2.74        2.51      0.57 o 
   5   9   7       13.34       16.71      1.33 o 
   6   9   7       16.94       16.45      1.41 o 
   1  10   7        2.80        3.47      0.84 o 
   2  10   7        6.19        7.78      1.15 o 
   3  10   7       29.69       30.97      1.28 o 
   4  10   7        0.96        0.44      0.71 o 
   5  10   7       73.20       77.56      2.92 o 
   6  10   7       15.74       15.39      1.41 o 
  -4  -6   8       15.87       14.24      1.24 o 
  -3  -6   8       26.41       26.18      1.68 o 
  -2  -6   8       20.99       21.93      1.50 o 
  -1  -6   8       13.99       14.77      0.96 o 
   0  -6   8        9.90       10.11      0.80 o 
   1  -6   8       20.99       22.02      1.77 o 
  -5  -5   8       14.67       13.35      1.64 o 
  -4  -5   8        5.53        6.36      0.78 o 
  -3  -5   8      174.93      182.44      4.42 o 
  -2  -5   8       10.37       15.56      1.24 o 
   0  -5   8       19.40       17.24      0.96 o 
   1  -5   8      140.71      144.78      2.19 o 
   2  -5   8       48.36       46.15      1.51 o 
   3  -5   8       20.89       20.90      1.10 o 
  -6  -4   8       34.98       43.86      1.66 o 
  -5  -4   8       23.89       28.23      1.37 o 
  -4  -4   8      148.58      153.03      3.40 o 
  -3  -4   8        8.92        8.49      0.80 o 
  -2  -4   8      112.02      114.61      3.18 o 
  -1  -4   8       57.85       70.39      2.39 o 
   0  -4   8       52.30       56.20      1.21 o 
   1  -4   8      250.32      242.99      2.93 o 
   2  -4   8       42.16       43.15      1.42 o 
   3  -4   8      115.91      123.87      2.58 o 
   4  -4   8        4.76        5.34      0.70 o 
  -6  -3   8       17.18       18.11      2.08 o 
  -5  -3   8       22.20       19.80      1.04 o 
  -4  -3   8       96.20       92.40      2.16 o 
  -3  -3   8       11.02       10.52      0.80 o 
  -2  -3   8       89.42       95.51      2.00 o 
  -1  -3   8        1.75        2.84      0.47 o 
   0  -3   8       46.87       50.26      1.12 o 
   1  -3   8       49.67       48.37      1.12 o 
   2  -3   8       55.60       57.53      1.59 o 
   3  -3   8      115.02      113.04      2.37 o 
   4  -3   8        1.62        1.05      1.90 o 
   5  -3   8       19.91       20.58      1.08 o 
  -6  -2   8        8.83        8.08      0.83 o 
  -5  -2   8        1.48        2.10      0.62 o 
  -4  -2   8       69.65       72.11      1.78 o 
  -3  -2   8       11.48       11.86      0.88 o 
  -2  -2   8       72.09       72.61      1.65 o 
  -1  -2   8       41.06       41.41      1.16 o 
   0  -2   8        0.59        0.13      0.29 o 
   1  -2   8       59.79       58.16      1.17 o 
   2  -2   8        6.38        7.57      0.68 o 
   3  -2   8       76.79       76.16      1.84 o 
   4  -2   8      131.17      135.46      2.74 o 
   5  -2   8        6.14        3.97      0.64 o 
   6  -2   8      127.30      128.56      2.77 o 
  -6  -1   8        2.82        4.42      1.15 o 
  -5  -1   8       31.00       33.43      2.03 o 
  -4  -1   8       40.96       40.97      1.32 o 
  -3  -1   8       64.39       66.51      1.59 o 
  -2  -1   8        0.09       -0.13      0.31 o 
  -1  -1   8       25.19       25.16      0.76 o 
   0  -1   8      312.11      287.16      2.96 o 
   1  -1   8      122.16      126.14      2.88 o 
   2  -1   8       32.19       23.33      0.97 o 
   3  -1   8       28.35       26.23      1.06 o 
   4  -1   8       73.78       71.26      1.78 o 
   5  -1   8       31.17       29.52      1.18 o 
   6  -1   8       19.24       18.90      1.02 o 
   7  -1   8       12.87       13.83      1.33 o 
  -6   0   8        1.43        1.50      0.97 o 
  -5   0   8       39.64       40.86      2.21 o 
  -4   0   8       23.92       25.56      1.68 o 
  -3   0   8        2.28        3.09      0.49 o 
  -2   0   8      184.20      172.95      2.18 o 
  -1   0   8       71.10       77.37      1.28 o 
   0   0   8      157.60      150.30      1.59 o 
   1   0   8       44.68       54.90      1.05 o 
   2   0   8      118.03      107.89      2.03 o 
   3   0   8       10.66       13.75      0.81 o 
   4   0   8        5.03        3.98      0.56 o 
   5   0   8       15.59       13.44      0.93 o 
   6   0   8        0.10        0.23      1.72 o 
   7   0   8        0.04        0.33      0.47 o 
  -6   1   8        6.99        8.14      1.15 o 
  -5   1   8       84.62       83.13      3.10 o 
  -4   1   8        2.35        3.27      0.97 o 
  -3   1   8       57.72       53.46      1.64 o 
  -2   1   8      123.88      117.18      2.22 o 
  -1   1   8       45.64       50.37      1.01 o 
   0   1   8       17.30       17.28      0.53 o 
   1   1   8       23.91       28.46      0.75 o 
   2   1   8      204.62      203.21      2.97 o 
   3   1   8       77.26       71.45      1.66 o 
   4   1   8        4.11        5.16      0.59 o 
   5   1   8       31.33       29.01      1.13 o 
   6   1   8        8.03        5.86      0.80 o 
   7   1   8       26.94       26.91      1.18 o 
   8   1   8        7.96       10.24      0.89 o 
  -6   2   8        0.15       -1.19      0.80 o 
  -5   2   8       57.32       56.24      2.48 o 
  -4   2   8       12.98       12.20      1.15 o 
  -3   2   8      273.58      273.97      3.94 o 
  -2   2   8       25.50       26.09      1.03 o 
  -1   2   8        0.80        1.30      0.49 o 
   0   2   8      303.29      303.43      4.00 o 
   1   2   8      454.98      449.46      4.20 o 
   2   2   8       94.20       92.48      1.39 o 
   3   2   8      177.44      161.65      2.58 o 
   4   2   8      150.27      142.48      2.50 o 
   5   2   8      189.82      171.96      2.88 o 
   6   2   8       67.66       74.14      1.81 o 
   7   2   8        0.68        0.55      0.47 o 
   8   2   8        9.47       11.60      1.77 o 
  -5   3   8       28.69       26.80      1.68 o 
  -4   3   8      139.10      140.51      2.68 o 
  -3   3   8      102.83       99.21      2.12 o 
  -2   3   8      125.83      121.67      2.31 o 
  -1   3   8      189.99      187.30      4.33 o 
   0   3   8      164.95      161.53      2.62 o 
   1   3   8      419.59      419.11      5.12 o 
   2   3   8       28.39       26.63      0.71 o 
   3   3   8      522.36      504.60      4.68 o 
   4   3   8       10.11       10.37      0.74 o 
   5   3   8      929.33      895.33      9.69 o 
   6   3   8       13.08       15.61      0.88 o 
   7   3   8       99.28      103.03      2.25 o 
   8   3   8        2.90        5.36      0.72 o 
  -5   4   8       12.50       10.26      1.15 o 
  -4   4   8       34.73       34.12      1.28 o 
  -3   4   8        3.34        3.28      0.66 o 
  -2   4   8      180.77      170.70      2.94 o 
  -1   4   8        0.66        0.68      0.47 o 
   0   4   8      309.88      316.63      4.27 o 
   1   4   8       61.03       65.69      1.57 o 
   2   4   8      269.65      280.17      3.83 o 
   3   4   8      161.57      159.97      2.59 o 
   4   4   8       49.89       52.08      1.06 o 
   5   4   8      588.57      573.32     15.21 o 
   6   4   8       63.45       64.70      1.62 o 
   7   4   8       64.30       70.09      1.78 o 
   8   4   8       15.05       14.68      1.33 o 
  -4   5   8        2.79        2.04      0.57 o 
  -3   5   8        0.53       -0.20      0.40 o 
  -2   5   8      134.01      131.30      2.59 o 
  -1   5   8        3.59        2.04      0.49 o 
   0   5   8       99.50       97.77      2.05 o 
   1   5   8       30.02       25.55      1.02 o 
   2   5   8      195.82      195.35      3.05 o 
   3   5   8      223.54      226.90      3.39 o 
   4   5   8       26.77       28.67      3.01 o 
   5   5   8        6.20        7.85      0.76 o 
   6   5   8       33.83       30.62      1.15 o 
   7   5   8      107.47      114.67      2.31 o 
   8   5   8       30.08       26.97      1.68 o 
  -4   6   8       20.28       16.65      0.99 o 
  -3   6   8       63.67       62.74      1.78 o 
  -2   6   8        3.33        1.92      0.55 o 
  -1   6   8       24.62       22.61      1.06 o 
   0   6   8      127.46      113.27      2.28 o 
   1   6   8        9.48        9.06      1.46 o 
   2   6   8       64.71       66.71      1.67 o 
   3   6   8        0.37        0.53      0.44 o 
   4   6   8        0.30        0.53      0.40 o 
   5   6   8      129.14      125.26      2.39 o 
   6   6   8       40.21       39.44      1.50 o 
   8   6   8       79.57       80.56      2.65 o 
  -3   7   8        5.31        3.29      0.62 o 
  -2   7   8        1.47        0.62      0.71 o 
  -1   7   8        2.33        2.19      0.51 o 
   0   7   8        1.34        0.94      0.44 o 
   1   7   8       10.22        8.14      0.75 o 
   2   7   8        0.21        0.46      0.44 o 
   3   7   8       65.30       68.46      2.03 o 
   4   7   8        1.74        0.99      0.84 o 
   5   7   8       65.05       70.44      1.82 o 
   6   7   8        0.22       -0.42      0.44 o 
  -1   8   8        7.47        6.63      0.88 o 
   0   8   8        3.88        4.18      1.46 o 
   1   8   8        3.72        3.33      0.62 o 
   2   8   8       11.40       13.15      1.46 o 
   3   8   8       12.29       10.75      0.83 o 
   4   8   8       57.02       52.88      1.61 o 
   5   8   8      121.30      125.91      2.74 o 
   6   8   8       11.49       14.33      1.33 o 
   7   8   8        0.01       -1.06      0.71 o 
   0   9   8        0.18        0.08      0.52 o 
   1   9   8       50.06       50.24      2.52 o 
   2   9   8        1.23        0.87      0.51 o 
   3   9   8       26.34       22.56      1.12 o 
   4   9   8       16.01       19.88      1.08 o 
   5   9   8        4.39        3.44      0.70 o 
   6   9   8        5.93        8.40      1.15 o 
   7   9   8        2.54        2.74      0.88 o 
   2  10   8        1.27       -0.73      1.11 o 
   3  10   8        5.78        6.84      0.83 o 
   4  10   8        1.58        0.73      0.75 o 
   5  10   8       11.72       13.18      1.33 o 
  -4  -5   9       47.52       46.25      2.12 o 
  -3  -5   9       67.68       71.19      2.65 o 
  -2  -5   9        1.07        0.27      0.71 o 
  -1  -5   9        5.74        4.04      0.64 o 
   0  -5   9       49.01       49.33      1.77 o 
   1  -5   9      111.16      108.78      2.42 o 
  -5  -4   9       12.23       15.06      1.46 o 
  -4  -4   9       63.15       70.39      1.99 o 
  -3  -4   9        0.95        2.30      0.71 o 
  -2  -4   9       60.40       64.03      2.39 o 
   0  -4   9       71.08       74.45      1.86 o 
   1  -4   9       35.56       35.23      0.99 o 
   2  -4   9       19.79       19.28      1.02 o 
   3  -4   9        5.29        4.01      0.64 o 
  -5  -3   9        5.72        6.03      1.41 o 
  -4  -3   9       12.27       14.74      1.15 o 
  -3  -3   9       12.17       12.18      1.15 o 
  -2  -3   9       97.30      117.79      3.27 o 
  -1  -3   9       36.39       32.54      1.59 o 
   0  -3   9      200.87      204.65      2.57 o 
   1  -3   9        1.20        0.98      0.46 o 
   2  -3   9       36.59       35.61      1.27 o 
   3  -3   9       42.03       42.06      1.43 o 
   4  -3   9       99.25       96.40      2.33 o 
  -6  -2   9       10.66       12.12      1.59 o 
  -5  -2   9       53.11       55.09      1.66 o 
  -4  -2   9       22.34       22.57      1.04 o 
  -3  -2   9       49.02       54.20      1.55 o 
  -2  -2   9       10.77       13.85      0.81 o 
  -1  -2   9      158.83      166.48      2.66 o 
   0  -2   9      317.74      321.41      3.40 o 
   1  -2   9        0.49       -0.12      0.31 o 
   2  -2   9      209.06      211.06      3.37 o 
   3  -2   9       18.78       18.20      0.93 o 
   4  -2   9      223.77      221.57      3.68 o 
   5  -2   9        6.77        6.91      1.02 o 
  -6  -1   9       20.21       25.12      1.95 o 
  -5  -1   9       61.78       55.36      2.65 o 
  -4  -1   9       22.82       24.58      1.77 o 
  -3  -1   9       51.99       53.49      1.49 o 
  -2  -1   9       30.08       32.08      1.12 o 
  -1  -1   9       28.34       31.80      1.60 o 
   0  -1   9        1.08        1.09      0.34 o 
   1  -1   9        2.18        1.18      0.34 o 
   2  -1   9       52.92       54.61      1.50 o 
   3  -1   9       91.78       99.27      2.96 o 
   4  -1   9        0.94        2.23      0.93 o 
   5  -1   9       81.34       78.31      2.03 o 
   6  -1   9        0.00       -0.53      0.53 o 
  -6   0   9        9.27       10.44      1.41 o 
  -5   0   9        4.07        3.27      0.97 o 
  -4   0   9       79.33       88.96      3.18 o 
  -3   0   9        0.00       -0.93      0.62 o 
  -2   0   9        7.13        8.22      0.55 o 
  -1   0   9      467.06      438.47      4.30 o 
   0   0   9      132.91      138.89      1.58 o 
   1   0   9       12.21        9.21      0.53 o 
   2   0   9        0.14        0.08      0.42 o 
   3   0   9        2.55        1.68      0.50 o 
   4   0   9       97.13       84.67      1.97 o 
   5   0   9      108.47      101.58      3.71 o 
   6   0   9        9.19        7.52      1.33 o 
   7   0   9       30.31       26.28      1.21 o 
  -5   1   9        5.74        9.02      1.15 o 
  -4   1   9        5.43        5.93      1.15 o 
  -3   1   9       53.69       54.21      2.30 o 
  -2   1   9        0.62       -0.44      0.42 o 
  -1   1   9      261.03      261.74      4.64 o 
   0   1   9      308.53      312.08      2.69 o 
   1   1   9      259.10      241.90      3.42 o 
   2   1   9        0.17        0.21      0.44 o 
   3   1   9        0.01        0.14      0.40 o 
   4   1   9       38.91       35.37      1.22 o 
   5   1   9       24.18       25.35      1.13 o 
   6   1   9       14.85       16.01      1.06 o 
   7   1   9        0.26       -0.10      0.84 o 
  -5   2   9        8.94       10.61      1.24 o 
  -4   2   9       14.79       14.95      1.33 o 
  -3   2   9      178.41      182.28      3.12 o 
  -2   2   9      115.80      112.71      3.05 o 
  -1   2   9      163.62      159.71      2.75 o 
   0   2   9        8.83       10.76      0.83 o 
   1   2   9      600.43      593.24      6.80 o 
   2   2   9        0.97        1.25      0.84 o 
   3   2   9       13.31       13.57      0.97 o 
   4   2   9       44.22       34.61      1.18 o 
   5   2   9       90.48       86.66      1.97 o 
   6   2   9       45.86       47.14      1.50 o 
   7   2   9       44.89       48.51      1.59 o 
  -5   3   9        0.00       -0.27      0.62 o 
  -4   3   9       43.89       46.96      2.21 o 
  -3   3   9       22.65       21.93      1.81 o 
  -2   3   9        9.91       12.45      1.19 o 
  -1   3   9      163.68      155.68      2.75 o 
   0   3   9       98.83       98.33      2.52 o 
   1   3   9      120.65      115.66      3.89 o 
   2   3   9       75.71       70.15      1.63 o 
   3   3   9       76.83       80.95      2.39 o 
   4   3   9      108.61      100.83      2.04 o 
   5   3   9       69.87       76.77      1.84 o 
   6   3   9       20.46       19.06      1.00 o 
   7   3   9        2.09        3.54      0.56 o 
   8   3   9        0.01       -0.44      0.56 o 
  -4   4   9       26.72       25.94      1.16 o 
  -3   4   9        7.97        7.05      0.75 o 
  -2   4   9       46.21       46.15      1.50 o 
  -1   4   9       18.22       17.64      0.96 o 
   0   4   9       13.07       12.41      0.93 o 
   1   4   9       16.52       14.92      0.87 o 
   2   4   9      189.01      187.72      3.01 o 
   3   4   9      168.08      165.99      2.74 o 
   4   4   9      234.84      243.55      5.48 o 
   5   4   9        0.99        1.48      0.66 o 
   6   4   9       16.07       15.73      0.93 o 
   7   4   9       55.15       61.28      1.69 o 
   8   4   9       21.84       23.14      1.13 o 
  -4   5   9       36.34       33.00      2.17 o 
  -3   5   9       37.74       38.48      1.59 o 
  -2   5   9        0.21       -0.99      0.88 o 
  -1   5   9       16.65       15.67      0.89 o 
   0   5   9      121.22      119.58      2.43 o 
   1   5   9        8.99       10.20      0.74 o 
   2   5   9      188.04      181.66      3.01 o 
   3   5   9        3.38        5.31      0.65 o 
   4   5   9      678.08      674.15      7.80 o 
   5   5   9       20.85       23.17      1.68 o 
   6   5   9       69.25       73.67      2.74 o 
   7   5   9       44.87       48.79      1.50 o 
   8   5   9      124.19      124.25      3.63 o 
  -3   6   9       24.54       24.20      1.18 o 
  -2   6   9       42.86       42.71      1.50 o 
  -1   6   9       91.65       88.43      2.09 o 
   0   6   9       48.27       45.37      1.46 o 
   1   6   9       93.86       94.79      2.14 o 
   2   6   9       15.94       14.36      0.91 o 
   3   6   9      112.36      121.06      2.42 o 
   4   6   9      143.28      145.25      2.73 o 
   5   6   9        3.18        4.65      0.88 o 
   6   6   9       50.37       52.71      2.39 o 
   7   6   9       16.53       18.04      1.50 o 
  -2   7   9        0.42       -0.53      0.80 o 
  -1   7   9       27.92       25.12      1.15 o 
   0   7   9       17.34       17.03      0.99 o 
   1   7   9       22.47       25.05      1.15 o 
   2   7   9        2.66        1.68      0.59 o 
   3   7   9       27.52       26.76      1.17 o 
   4   7   9       38.08       42.19      1.49 o 
   5   7   9       32.80       35.82      1.38 o 
   6   7   9        0.43        1.09      0.53 o 
  -1   8   9        2.46        1.06      0.66 o 
   0   8   9       12.95       14.22      0.93 o 
   1   8   9        0.70       -0.32      0.51 o 
   2   8   9        0.69       -0.38      0.49 o 
   3   8   9       17.83       20.22      1.10 o 
   4   8   9      195.88      210.29      3.65 o 
   5   8   9        5.90        4.53      0.72 o 
   6   8   9        7.87        8.62      0.88 o 
   1   9   9       11.17       11.50      0.85 o 
   2   9   9       25.31       27.65      2.21 o 
   3   9   9        3.53        2.87      0.65 o 
   4   9   9      109.32      116.43      5.93 o 
   5   9   9       38.23       40.92      1.68 o 
   6   9   9       11.80       16.80      1.41 o 
  -3  -4  10        0.21       -0.18      0.80 o 
  -2  -4  10       20.35       21.58      1.50 o 
  -1  -4  10        1.21        0.02      1.02 o 
   0  -4  10       36.85       37.39      1.36 o 
   1  -4  10        0.26       -0.83      0.88 o 
   2  -4  10      118.42      128.55      2.73 o 
  -4  -3  10       15.44       18.81      1.04 o 
  -3  -3  10        3.78        5.22      0.80 o 
  -2  -3  10       16.29       12.73      1.15 o 
  -1  -3  10       53.03       53.10      1.51 o 
   0  -3  10       68.58       69.13      1.76 o 
   1  -3  10        3.34        2.62      0.59 o 
   2  -3  10       75.34       71.21      1.86 o 
   3  -3  10        8.30       10.52      0.85 o 
  -5  -2  10       19.85       19.90      1.77 o 
  -4  -2  10        0.20        0.46      0.57 o 
  -3  -2  10       42.32       42.27      1.64 o 
  -2  -2  10        2.23        5.93      0.88 o 
   0  -2  10        0.15        0.34      0.32 o 
   1  -2  10        1.89        1.33      0.40 o 
   2  -2  10       11.28        9.68      0.74 o 
   3  -2  10      196.06      192.53      7.25 o 
   4  -2  10        3.01        2.98      0.62 o 
  -5  -1  10        5.60        5.31      1.15 o 
  -4  -1  10       88.62       92.59      3.36 o 
  -3  -1  10        1.28        2.48      0.88 o 
  -2  -1  10       30.80       32.71      1.15 o 
  -1  -1  10       56.52       60.49      2.21 o 
   0  -1  10        1.60        1.91      0.39 o 
   1  -1  10       74.64       77.23      1.42 o 
   2  -1  10       33.88       32.25      1.90 o 
   3  -1  10      113.56      110.59      2.37 o 
   4  -1  10        6.46        8.13      1.55 o 
   5  -1  10        0.71        0.84      0.53 o 
  -5   0  10       14.33       15.03      1.59 o 
  -4   0  10       54.96       58.99      2.65 o 
  -3   0  10       18.50       16.01      1.41 o 
  -2   0  10       50.13       55.71      2.30 o 
  -1   0  10       69.44       66.06      1.66 o 
   0   0  10        3.97        6.93      0.51 o 
   1   0  10       86.38       87.72      1.91 o 
   2   0  10       21.26       20.76      0.97 o 
   3   0  10       20.29       20.38      1.00 o 
   4   0  10       46.97       49.04      1.53 o 
   5   0  10       10.00       11.25      1.06 o 
   6   0  10        1.44        1.50      0.63 o 
  -5   1  10       34.27       38.65      2.21 o 
  -4   1  10       15.34       14.33      1.41 o 
  -3   1  10       28.24       30.95      1.77 o 
  -2   1  10        0.66        0.04      0.93 o 
  -1   1  10       11.52       13.56      0.84 o 
   0   1  10        5.71        7.32      0.70 o 
   1   1  10       21.82       20.29      0.96 o 
   2   1  10       31.35       34.81      1.21 o 
   3   1  10       24.48       19.13      0.93 o 
   4   1  10      264.09      249.41      6.46 o 
   5   1  10        0.26        0.35      0.42 o 
   6   1  10      101.07       98.11      2.34 o 
  -4   2  10        4.57        5.04      1.06 o 
  -3   2  10        3.15        3.18      0.80 o 
  -2   2  10      114.75      123.18      2.50 o 
  -1   2  10      451.02      433.86      5.62 o 
   0   2  10      222.60      219.87      5.48 o 
   1   2  10       35.20       35.11      1.46 o 
   2   2  10       18.99       20.07      1.59 o 
   3   2  10      221.62      208.77      5.04 o 
   4   2  10       84.58       76.37      2.03 o 
   5   2  10       92.01       94.08      2.16 o 
   6   2  10       29.32       26.30      1.16 o 
   7   2  10       89.51       95.14      2.34 o 
  -4   3  10       13.14       13.00      1.33 o 
  -3   3  10        9.87        9.31      0.84 o 
  -2   3  10      239.52      235.12      6.41 o 
  -1   3  10       93.12       95.90      2.15 o 
   0   3  10      130.41      128.58      2.48 o 
   1   3  10        5.66        4.77      0.66 o 
   2   3  10        8.07        8.14      1.33 o 
   3   3  10       32.63       33.78      1.95 o 
   4   3  10        1.02        1.33      0.88 o 
   5   3  10       41.31       40.61      1.37 o 
   6   3  10        6.16        9.55      1.46 o 
   7   3  10      162.93      169.75      3.19 o 
  -4   4  10       14.94       15.30      1.41 o 
  -3   4  10       15.91       14.62      0.94 o 
  -2   4  10       37.92       38.99      1.43 o 
  -1   4  10        7.48        7.21      0.74 o 
   0   4  10       68.18       68.12      1.76 o 
   1   4  10        0.13       -0.09      0.45 o 
   2   4  10       32.14       31.84      1.14 o 
   3   4  10        0.70        2.83      1.06 o 
   4   4  10       37.35       35.64      2.03 o 
   5   4  10        0.15        0.35      0.88 o 
   6   4  10       12.14       14.24      1.33 o 
   7   4  10      168.17      170.08      3.16 o 
  -3   5  10        0.06       -0.93      0.62 o 
  -2   5  10        0.13       -0.47      0.97 o 
  -1   5  10        0.44       -0.68      0.45 o 
   0   5  10       49.94       44.36      1.46 o 
   1   5  10       40.34       38.30      1.34 o 
   2   5  10       28.14       28.83      1.14 o 
   3   5  10      117.18      115.30      2.34 o 
   4   5  10        0.28       -0.62      0.88 o 
   5   5  10        1.22        0.18      0.88 o 
   6   5  10       43.68       52.71      2.39 o 
   7   5  10       19.40       18.84      1.59 o 
  -2   6  10        0.04       -0.66      0.49 o 
  -1   6  10       22.64       20.83      1.08 o 
   0   6  10       23.48       23.68      1.17 o 
   1   6  10       23.14       22.50      1.10 o 
   2   6  10       10.93       13.34      1.02 o 
   3   6  10      150.40      151.99      3.36 o 
   4   6  10        0.01       -0.68      0.45 o 
   5   6  10       17.80       17.95      1.68 o 
   7   6  10       74.45       83.48      3.10 o 
  -1   7  10        2.55        2.51      0.66 o 
   0   7  10       59.86       60.81      1.80 o 
   1   7  10        3.74        2.47      0.80 o 
   2   7  10       37.86       42.46      1.51 o 
   3   7  10      133.33      131.58      2.69 o 
   4   7  10        5.43        4.31      0.75 o 
   5   7  10       19.92       18.98      1.06 o 
   6   7  10        0.75       -1.06      0.97 o 
   7   7  10       22.07       27.15      1.95 o 
   0   8  10       41.74       47.17      1.95 o 
   1   8  10        0.02       -0.54      0.42 o 
   2   8  10       10.77       11.80      1.02 o 
   3   8  10       19.70       19.21      1.10 o 
   4   8  10       28.95       33.11      1.38 o 
   5   8  10        3.08        0.55      0.65 o 
   6   8  10        1.41        1.84      0.72 o 
   2   9  10        0.77       -0.92      0.71 o 
   3   9  10      133.12      142.56      3.02 o 
   4   9  10        2.35        2.76      0.70 o 
   5   9  10       15.19       16.75      1.19 o 
  -2  -3  11       45.72       50.94      2.30 o 
  -1  -3  11       11.05       10.12      0.76 o 
   0  -3  11        3.33        5.58      0.68 o 
   1  -3  11       41.70       45.03      1.49 o 
  -2  -2  11       61.15       68.27      2.48 o 
  -1  -2  11       43.36       48.39      1.40 o 
   0  -2  11        2.76        1.47      1.11 o 
   1  -2  11      101.76      104.05      2.28 o 
   2  -2  11        6.59        8.17      0.74 o 
   3  -2  11       82.33       79.43      2.09 o 
  -4  -1  11       31.08       33.07      2.03 o 
  -3  -1  11        6.33        8.14      1.24 o 
  -1  -1  11        0.10        0.44      0.36 o 
   0  -1  11       23.94       23.43      1.06 o 
   1  -1  11       24.29       22.86      1.06 o 
   2  -1  11       70.77       72.97      1.91 o 
   3  -1  11        0.19        0.44      0.50 o 
   4  -1  11        0.07        0.18      0.50 o 
  -4   0  11        9.67       12.73      1.50 o 
  -3   0  11        1.31        1.41      0.88 o 
  -2   0  11       47.94       54.30      2.30 o 
  -1   0  11       28.30       28.48      1.59 o 
   0   0  11      159.16      150.25      3.89 o 
   1   0  11       23.56       25.08      1.19 o 
   2   0  11      122.35      123.58      2.87 o 
   3   0  11       17.16       16.39      0.91 o 
   4   0  11       49.00       47.21      1.56 o 
   5   0  11       16.32       14.29      0.91 o 
  -4   1  11        0.87        1.41      0.88 o 
  -3   1  11       70.07       84.54      3.01 o 
  -2   1  11      116.22      117.35      3.54 o 
  -1   1  11       73.88       78.94      3.89 o 
   0   1  11       42.31       44.57      2.12 o 
   1   1  11      105.60      104.09      3.27 o 
   2   1  11      166.00      163.19      3.89 o 
   3   1  11       80.04       85.40      2.43 o 
   4   1  11       13.82       17.58      0.93 o 
   5   1  11       29.45       25.92      1.16 o 
   6   1  11       33.56       31.33      1.34 o 
  -4   2  11       19.02       21.05      1.68 o 
  -3   2  11       80.91       81.80      3.01 o 
  -2   2  11       27.69       30.77      1.99 o 
  -1   2  11        0.48        0.80      0.51 o 
   0   2  11        1.65        1.68      0.62 o 
   1   2  11       66.59       70.75      2.83 o 
   2   2  11       34.00       36.61      2.03 o 
   3   2  11      147.00      147.51      4.07 o 
   4   2  11       20.61       15.72      0.93 o 
   5   2  11      113.60      110.81      2.44 o 
   6   2  11        0.17        0.05      1.37 o 
  -3   3  11        2.39        0.88      0.80 o 
  -2   3  11       47.80       48.22      1.59 o 
  -1   3  11       22.55       20.68      1.41 o 
   0   3  11        7.80        7.90      1.11 o 
   1   3  11       63.98       68.33      1.78 o 
   2   3  11       72.67       68.09      2.83 o 
   3   3  11      261.13      252.92      5.84 o 
   4   3  11        5.78        5.57      1.15 o 
   5   3  11       74.44       71.63      2.83 o 
   6   3  11        6.78        6.77      0.74 o 
  -3   4  11       96.44       97.10      3.36 o 
  -2   4  11       76.51       79.49      2.06 o 
  -1   4  11        6.72        6.21      0.76 o 
   0   4  11        8.15        8.32      0.88 o 
   1   4  11        0.39        3.54      1.06 o 
   2   4  11      122.48      115.85      2.40 o 
   3   4  11      104.45      108.95      3.63 o 
   4   4  11        5.12        5.57      1.15 o 
   5   4  11       30.92       27.15      1.86 o 
   6   4  11      187.14      199.33      5.13 o 
   7   4  11        6.10        6.72      1.15 o 
  -2   5  11       11.00       10.65      0.89 o 
  -1   5  11       64.51       63.26      1.84 o 
   0   5  11        0.19       -0.60      0.45 o 
   1   5  11        2.03        1.92      0.71 o 
   2   5  11        5.29        6.74      1.46 o 
   3   5  11        5.27        5.31      1.24 o 
   4   5  11        2.97        2.48      1.15 o 
   5   5  11        0.05       -0.71      0.88 o 
   6   5  11      155.39      154.58      4.42 o 
   7   5  11       19.54       21.40      1.68 o 
  -1   6  11       23.73       22.21      1.17 o 
   0   6  11       39.20       35.90      1.42 o 
   1   6  11        5.26        5.22      0.72 o 
   2   6  11       68.95       73.01      4.33 o 
   3   6  11        0.48        1.23      0.62 o 
   4   6  11        2.23        1.06      1.06 o 
   5   6  11        9.77       13.80      1.77 o 
   6   6  11        0.46        2.21      1.06 o 
   0   7  11       23.69       25.59      1.30 o 
   1   7  11        0.62       -0.02      0.53 o 
   2   7  11       45.85       46.86      1.66 o 
   3   7  11       15.93       15.13      0.98 o 
   4   7  11       88.35       97.41      3.45 o 
   5   7  11        0.47        0.80      1.15 o 
   6   7  11       24.72       26.80      2.03 o 
   1   8  11       22.81       24.49      1.25 o 
   2   8  11      109.50      112.42      3.18 o 
   3   8  11       17.75       20.85      1.17 o 
   4   8  11       44.13       49.95      1.77 o 
   5   8  11        5.44        4.59      0.83 o 
   0  -2  12        3.34        3.02      0.71 o 
   0  -1  12      135.03      133.29      2.46 o 
   1  -1  12       20.71       23.04      1.06 o 
   2  -1  12       51.51       49.11      1.59 o 
   0   0  12      126.59      138.84      3.89 o 
   1   0  12        7.52        7.69      1.15 o 
   2   0  12       25.55       25.40      1.12 o 
   3   0  12        4.98        6.01      0.72 o 
   4   0  12       80.06       74.60      2.52 o 
  -2   1  12        0.69       -1.19      0.80 o 
  -1   1  12      136.69      137.87      3.89 o 
   0   1  12        4.43        3.54      0.88 o 
   1   1  12      145.86      144.77      4.07 o 
   2   1  12        4.24        2.30      0.88 o 
   3   1  12       83.02       81.71      3.01 o 
   4   1  12        9.63        7.65      0.78 o 
  -2   2  12       55.17       54.30      2.39 o 
  -1   2  12       44.33       48.64      4.02 o 
   0   2  12       11.54       12.82      1.41 o 
   1   2  12      284.46      299.26      6.63 o 
   2   2  12       28.58       27.24      1.77 o 
   3   2  12       39.56       39.00      2.12 o 
   4   2  12        6.73        6.90      1.24 o 
   5   2  12      124.92      126.28      3.98 o 
  -2   3  12        2.01        1.58      0.88 o 
  -1   3  12       50.11       51.29      1.65 o 
   0   3  12       18.51       21.62      1.12 o 
   1   3  12      109.40      104.09      3.54 o 
   2   3  12       90.97       90.20      3.36 o 
   3   3  12        2.96        4.60      1.06 o 
   4   3  12       27.42       23.35      1.68 o 
   5   3  12       26.97       25.12      1.86 o 
  -2   4  12       17.02       15.21      1.02 o 
  -1   4  12        3.87        2.77      0.71 o 
   0   4  12       24.17       22.22      1.17 o 
   1   4  12        1.03       -0.73      0.49 o 
   2   4  12       82.13       88.08      3.36 o 
   3   4  12        6.06        3.89      1.24 o 
   4   4  12       52.87       49.70      2.56 o 
   5   4  12        0.09       -0.53      0.88 o 
  -1   5  12        5.04        2.99      1.11 o 
   0   5  12        1.62        1.73      0.59 o 
   1   5  12        8.78        9.57      1.77 o 
   2   5  12       30.59       31.28      1.27 o 
   3   5  12        0.22        1.06      0.97 o 
   4   5  12       51.57       50.94      2.65 o 
   5   5  12       33.06       34.31      2.21 o 
   0   6  12        3.14        3.27      0.64 o 
   1   6  12        0.64        1.02      0.66 o 
   2   6  12        7.33        5.86      0.75 o 
   3   6  12        0.01        0.80      0.97 o 
   4   6  12        0.59       -1.06      0.80 o 
   5   6  12       57.96       59.16      2.92 o 
   2   7  12        4.28        3.68      0.72 o 
   3   7  12        6.54        6.58      0.93 o 
   4   7  12       24.00       29.89      2.30 o 
   0   1  13        1.95        1.68      0.88 o 
   1   1  13       92.88       93.47      3.27 o 
   2   1  13        2.03        1.50      0.88 o 
   0   2  13        8.59        9.20      1.33 o 
   1   2  13       42.23       41.56      2.30 o 
   2   2  13       22.54       20.87      1.68 o 
   3   2  13       28.34       27.15      1.86 o 
   0   3  13      121.60      123.01      3.98 o 
   1   3  13       14.85       13.88      1.50 o 
   2   3  13       50.44       52.53      2.65 o 
   3   3  13       19.18       17.69      1.59 o 
   4   3  13       67.85       70.39      3.01 o 
   0   4  13       52.04       51.20      1.70 o 
   1   4  13       32.41       33.69      2.21 o 
   2   4  13        1.54       -0.62      1.06 o 
   3   4  13        2.10        1.95      1.06 o 
   4   4  13       41.12       41.39      2.39 o 
   1   5  13        5.26        6.93      0.78 o 
   2   5  13       25.16       27.95      2.12 o 
   3   5  13       41.16       38.56      2.48 o 
                                                 
